# Supplementary material for: The genome of Eimeria falciformis - reduction and specialization in a single host apicomplexan parasite
Source: BMC Genomics. 2014 Aug 20;15(1):696. doi: 10.1186/1471-2164-15-696 (PMC4287421; doi:10.1186/1471-2164-15-696)
Supplement: Supplementary file 5 — Additional file 5: Interpro annotation of E. falciformis genes (csv table). E. falciformis genes were annotated with InterproScan (version 4 RC5) [26]. The table is simplified and lists only distinct Interpro identifiers (IPR) for all annotated genes. (CSV 658 KB) [file 12864_2014_6777_MOESM5_ESM.csv]

IPR	gene	description
IPR000001	NODE_MINUS_49504.g2828	Kringle
IPR000001	NODE_MINUS_23210.g2033	Kringle
IPR000007	NODE_PLUS_11882.g1016	Tubby, C-terminal
IPR000008	NODE_PLUS_1711.g193	C2 calcium-dependent membrane targeting
IPR000008	NODE_MINUS_17096.g1526	C2 calcium-dependent membrane targeting
IPR000008	NODE_MINUS_40565.g2662	C2 calcium-dependent membrane targeting
IPR000008	NODE_PLUS_25458.g2108	C2 calcium-dependent membrane targeting
IPR000008	NODE_MINUS_17907.g1630	C2 calcium-dependent membrane targeting
IPR000008	NODE_PLUS_22450.g1861	C2 calcium-dependent membrane targeting
IPR000011	NODE_MINUS_16742.g1478	Ubiquitin/SUMO-activating enzyme E1
IPR000022	NODE_PLUS_24117.g1980	Carboxyl transferase
IPR000023	NODE_MINUS_25019.g2112	Phosphofructokinase domain
IPR000023	NODE_PLUS_15724.g1357	Phosphofructokinase domain
IPR000043	NODE_PLUS_1068.g132	Adenosylhomocysteinase
IPR000048	NODE_MINUS_34204.g2565	IQ motif, EF-hand binding site
IPR000048	NODE_MINUS_228.g11	IQ motif, EF-hand binding site
IPR000048	NODE_PLUS_276.g39	IQ motif, EF-hand binding site
IPR000048	NODE_PLUS_20968.g1762	IQ motif, EF-hand binding site
IPR000048	NODE_MINUS_25177.g2136	IQ motif, EF-hand binding site
IPR000048	NODE_PLUS_15349.g1264	IQ motif, EF-hand binding site
IPR000048	NODE_PLUS_11414.g986	IQ motif, EF-hand binding site
IPR000048	NODE_MINUS_56725.g2914	IQ motif, EF-hand binding site
IPR000048	NODE_MINUS_3469.g360	IQ motif, EF-hand binding site
IPR000048	NODE_MINUS_1001.g110	IQ motif, EF-hand binding site
IPR000048	NODE_PLUS_17096.g1462	IQ motif, EF-hand binding site
IPR000048	NODE_MINUS_25019.g2113	IQ motif, EF-hand binding site
IPR000048	NODE_MINUS_3222.g323	IQ motif, EF-hand binding site
IPR000054	NODE_MINUS_56725.g2981	Ribosomal protein L31e
IPR000056	NODE_MINUS_43533.g2746	Ribulose-phosphate 3-epimerase-like
IPR000058	NODE_MINUS_13227.g1183	Zinc finger, AN1-type
IPR000058	NODE_MINUS_16835.g1504	Zinc finger, AN1-type
IPR000058	NODE_PLUS_13222.g1101	Zinc finger, AN1-type
IPR000061	NODE_MINUS_800.g98	SWAP/Surp
IPR000061	NODE_PLUS_17907.g1557	SWAP/Surp
IPR000061	NODE_PLUS_40565.g2566	SWAP/Surp
IPR000073	NODE_MINUS_1974.g210	Alpha/beta hydrolase fold-1
IPR000077	NODE_MINUS_31498.g2388	Ribosomal protein L39e
IPR000086	NODE_PLUS_43533.g2647	NUDIX hydrolase domain
IPR000086	NODE_PLUS_20412.g1735	NUDIX hydrolase domain
IPR000086	NODE_MINUS_15648.g1377	NUDIX hydrolase domain
IPR000089	NODE_PLUS_24117.g1980	Biotin/lipoyl attachment
IPR000089	NODE_PLUS_33184.g2397	Biotin/lipoyl attachment
IPR000089	NODE_PLUS_31498.g2325	Biotin/lipoyl attachment
IPR000089	NODE_PLUS_15899.g1412	Biotin/lipoyl attachment
IPR000089	NODE_MINUS_1001.g116	Biotin/lipoyl attachment
IPR000089	NODE_MINUS_25398.g2165	Biotin/lipoyl attachment
IPR000092	NODE_MINUS_800.g99	Polyprenyl synthetase
IPR000092	NODE_PLUS_12302.g1057	Polyprenyl synthetase
IPR000104	NODE_MINUS_22450.g1930	Antifreeze protein, type I
IPR000106	NODE_PLUS_8664.g828	Protein-tyrosine phosphatase/arsenate reductase
IPR000119	NODE_MINUS_1974.g226	Histone-like bacterial DNA-binding protein
IPR000127	NODE_MINUS_16742.g1478	Ubiquitin-activating enzyme repeat
IPR000127	NODE_PLUS_24701.g2013	Ubiquitin-activating enzyme repeat
IPR000127	NODE_MINUS_24701.g2106	Ubiquitin-activating enzyme repeat
IPR000127	NODE_PLUS_12281.g1051	Ubiquitin-activating enzyme repeat
IPR000131	NODE_PLUS_34010.g2448	ATPase, F1 complex, gamma subunit
IPR000133	NODE_MINUS_7742.g773	ER lumen protein retaining receptor
IPR000133	NODE_MINUS_16835.g1487	ER lumen protein retaining receptor
IPR000133	NODE_PLUS_13222.g1125	ER lumen protein retaining receptor
IPR000146	NODE_PLUS_228.g20	Fructose-1,6-bisphosphatase class 1/Sedoheputulose-1,7-bisphosphatase
IPR000146	NODE_PLUS_22450.g1834	Fructose-1,6-bisphosphatase class 1/Sedoheputulose-1,7-bisphosphatase
IPR000146	NODE_MINUS_40637.g2680	Fructose-1,6-bisphosphatase class 1/Sedoheputulose-1,7-bisphosphatase
IPR000152	NODE_PLUS_17195.g1492	EGF-type aspartate/asparagine hydroxylation site
IPR000152	NODE_MINUS_31746.g2435	EGF-type aspartate/asparagine hydroxylation site
IPR000152	NODE_MINUS_19717.g1708	EGF-type aspartate/asparagine hydroxylation site
IPR000152	NODE_MINUS_38801.g2626	EGF-type aspartate/asparagine hydroxylation site
IPR000152	NODE_MINUS_16835.g1497	EGF-type aspartate/asparagine hydroxylation site
IPR000152	NODE_MINUS_31746.g2436	EGF-type aspartate/asparagine hydroxylation site
IPR000156	NODE_PLUS_20412.g1726	Ran binding domain
IPR000163	NODE_PLUS_21840.g1797	Prohibitin
IPR000163	NODE_PLUS_4337.g427	Prohibitin
IPR000164	NODE_PLUS_31151.g2281	Histone H3
IPR000167	NODE_MINUS_8664.g828	Dehydrin
IPR000169	NODE_PLUS_3469.g350	Cysteine peptidase, cysteine active site
IPR000169	NODE_MINUS_15745.g1417	Cysteine peptidase, cysteine active site
IPR000169	NODE_MINUS_7742.g791	Cysteine peptidase, cysteine active site
IPR000169	NODE_PLUS_4849.g446	Cysteine peptidase, cysteine active site
IPR000169	NODE_PLUS_16835.g1434	Cysteine peptidase, cysteine active site
IPR000172	NODE_MINUS_11882.g1049	Glucose-methanol-choline oxidoreductase, N-terminal
IPR000172	NODE_PLUS_43143.g2627	Glucose-methanol-choline oxidoreductase, N-terminal
IPR000175	NODE_MINUS_50714.g2846	Sodium:neurotransmitter symporter
IPR000175	NODE_PLUS_20412.g1728	Sodium:neurotransmitter symporter
IPR000175	NODE_MINUS_30201.g2350	Sodium:neurotransmitter symporter
IPR000177	NODE_PLUS_22284.g1821	Apple domain
IPR000177	NODE_MINUS_43533.g2784	Apple domain
IPR000177	NODE_PLUS_23143.g1929	Apple domain
IPR000177	NODE_PLUS_20371.g1644	Apple domain
IPR000177	NODE_MINUS_34010.g2532	Apple domain
IPR000182	NODE_PLUS_43533.g2653	GNAT domain
IPR000182	NODE_PLUS_7742.g787	GNAT domain
IPR000182	NODE_PLUS_20371.g1658	GNAT domain
IPR000182	NODE_PLUS_3973.g399	GNAT domain
IPR000182	NODE_PLUS_11030.g936	GNAT domain
IPR000182	NODE_PLUS_13227.g1140	GNAT domain
IPR000182	NODE_MINUS_5788.g508	GNAT domain
IPR000182	NODE_PLUS_5792.g555	GNAT domain
IPR000182	NODE_MINUS_30201.g2347	GNAT domain
IPR000184	NODE_MINUS_22450.g1920	Bacterial surface antigen (D15)
IPR000192	NODE_PLUS_6743.g636	Aminotransferase, class V/Cysteine desulfurase
IPR000192	NODE_MINUS_25458.g2203	Aminotransferase, class V/Cysteine desulfurase
IPR000192	NODE_PLUS_6743.g602	Aminotransferase, class V/Cysteine desulfurase
IPR000192	NODE_MINUS_22450.g1946	Aminotransferase, class V/Cysteine desulfurase
IPR000192	NODE_PLUS_38801.g2541	Aminotransferase, class V/Cysteine desulfurase
IPR000192	NODE_PLUS_6035.g573	Aminotransferase, class V/Cysteine desulfurase
IPR000192	NODE_MINUS_1048.g122	Aminotransferase, class V/Cysteine desulfurase
IPR000194	NODE_PLUS_26831.g2171	ATPase, F1/V1/A1 complex, alpha/beta subunit, nucleotide-binding domain
IPR000194	NODE_MINUS_34020.g2562	ATPase, F1/V1/A1 complex, alpha/beta subunit, nucleotide-binding domain
IPR000194	NODE_PLUS_12065.g1041	ATPase, F1/V1/A1 complex, alpha/beta subunit, nucleotide-binding domain
IPR000194	NODE_MINUS_32574.g2451	ATPase, F1/V1/A1 complex, alpha/beta subunit, nucleotide-binding domain
IPR000195	NODE_MINUS_1048.g133	Rab-GTPase-TBC domain
IPR000195	NODE_PLUS_24701.g2022	Rab-GTPase-TBC domain
IPR000195	NODE_PLUS_7742.g788	Rab-GTPase-TBC domain
IPR000195	NODE_MINUS_18749.g1667	Rab-GTPase-TBC domain
IPR000195	NODE_PLUS_15648.g1339	Rab-GTPase-TBC domain
IPR000195	NODE_PLUS_14667.g1202	Rab-GTPase-TBC domain
IPR000195	NODE_PLUS_52892.g2767	Rab-GTPase-TBC domain
IPR000195	NODE_MINUS_20371.g1746	Rab-GTPase-TBC domain
IPR000195	NODE_MINUS_14667.g1231	Rab-GTPase-TBC domain
IPR000195	NODE_PLUS_2387.g299	Rab-GTPase-TBC domain
IPR000195	NODE_PLUS_7742.g789	Rab-GTPase-TBC domain
IPR000195	NODE_PLUS_2526.g317	Rab-GTPase-TBC domain
IPR000195	NODE_MINUS_7742.g805	Rab-GTPase-TBC domain
IPR000195	NODE_PLUS_33184.g2392	Rab-GTPase-TBC domain
IPR000196	NODE_MINUS_13222.g1154	Ribosomal protein L19/L19e
IPR000198	NODE_MINUS_17150.g1542	Rho GTPase-activating protein domain
IPR000206	NODE_PLUS_17150.g1484	Ribosomal protein L7/L12
IPR000206	NODE_PLUS_13222.g1112	Ribosomal protein L7/L12
IPR000209	NODE_PLUS_39892.g2549	Peptidase S8/S53, subtilisin/kexin/sedolisin
IPR000209	NODE_PLUS_11124.g944	Peptidase S8/S53, subtilisin/kexin/sedolisin
IPR000209	NODE_MINUS_18749.g1668	Peptidase S8/S53, subtilisin/kexin/sedolisin
IPR000209	NODE_PLUS_7048.g651	Peptidase S8/S53, subtilisin/kexin/sedolisin
IPR000209	NODE_PLUS_25398.g2087	Peptidase S8/S53, subtilisin/kexin/sedolisin
IPR000209	NODE_MINUS_20371.g1783	Peptidase S8/S53, subtilisin/kexin/sedolisin
IPR000209	NODE_PLUS_13227.g1147	Peptidase S8/S53, subtilisin/kexin/sedolisin
IPR000209	NODE_PLUS_800.g90	Peptidase S8/S53, subtilisin/kexin/sedolisin
IPR000209	NODE_PLUS_39892.g2559	Peptidase S8/S53, subtilisin/kexin/sedolisin
IPR000209	NODE_PLUS_800.g89	Peptidase S8/S53, subtilisin/kexin/sedolisin
IPR000210	NODE_MINUS_1001.g109	BTB/POZ-like
IPR000210	NODE_MINUS_15349.g1289	BTB/POZ-like
IPR000210	NODE_PLUS_17150.g1486	BTB/POZ-like
IPR000210	NODE_PLUS_22450.g1841	BTB/POZ-like
IPR000217	NODE_MINUS_9917.g896	Tubulin
IPR000217	NODE_MINUS_24117.g2080	Tubulin
IPR000217	NODE_MINUS_22732.g1961	Tubulin
IPR000217	NODE_PLUS_800.g68	Tubulin
IPR000217	NODE_PLUS_3469.g348	Tubulin
IPR000217	NODE_MINUS_22960.g1972	Tubulin
IPR000217	NODE_PLUS_32658.g2380	Tubulin
IPR000218	NODE_MINUS_12302.g1078	Ribosomal protein L14b/L23e
IPR000222	NODE_MINUS_720.g55	Protein phosphatase 2C, manganese/magnesium aspartate binding site
IPR000222	NODE_PLUS_1974.g224	Protein phosphatase 2C, manganese/magnesium aspartate binding site
IPR000222	NODE_PLUS_720.g63	Protein phosphatase 2C, manganese/magnesium aspartate binding site
IPR000222	NODE_PLUS_56725.g2809	Protein phosphatase 2C, manganese/magnesium aspartate binding site
IPR000222	NODE_MINUS_7742.g741	Protein phosphatase 2C, manganese/magnesium aspartate binding site
IPR000222	NODE_PLUS_34204.g2471	Protein phosphatase 2C, manganese/magnesium aspartate binding site
IPR000223	NODE_PLUS_14978.g1245	Peptidase S26A, signal peptidase I
IPR000225	NODE_MINUS_17907.g1645	Armadillo
IPR000225	NODE_PLUS_32574.g2352	Armadillo
IPR000225	NODE_PLUS_3469.g356	Armadillo
IPR000225	NODE_MINUS_28105.g2313	Armadillo
IPR000225	NODE_MINUS_6743.g612	Armadillo
IPR000235	NODE_MINUS_7048.g668	Ribosomal protein S5/S7
IPR000238	NODE_MINUS_3222.g325	Ribosome-binding factor A
IPR000238	NODE_PLUS_38801.g2542	Ribosome-binding factor A
IPR000241	NODE_PLUS_13222.g1098	Putative RNA methylase domain
IPR000241	NODE_PLUS_34010.g2435	Putative RNA methylase domain
IPR000243	NODE_MINUS_228.g16	Peptidase T1A, proteasome beta-subunit
IPR000245	NODE_MINUS_5788.g508	ATPase, V0 complex, proteolipid subunit C
IPR000245	NODE_MINUS_15697.g1397	ATPase, V0 complex, proteolipid subunit C
IPR000253	NODE_MINUS_11124.g966	Forkhead-associated (FHA) domain
IPR000253	NODE_PLUS_37748.g2513	Forkhead-associated (FHA) domain
IPR000253	NODE_PLUS_20412.g1730	Forkhead-associated (FHA) domain
IPR000253	NODE_PLUS_43143.g2623	Forkhead-associated (FHA) domain
IPR000253	NODE_PLUS_21566.g1780	Forkhead-associated (FHA) domain
IPR000253	NODE_MINUS_34010.g2541	Forkhead-associated (FHA) domain
IPR000253	NODE_PLUS_14667.g1206	Forkhead-associated (FHA) domain
IPR000253	NODE_PLUS_36188.g2484	Forkhead-associated (FHA) domain
IPR000253	NODE_MINUS_22732.g1963	Forkhead-associated (FHA) domain
IPR000253	NODE_PLUS_22732.g1887	Forkhead-associated (FHA) domain
IPR000253	NODE_MINUS_56725.g2930	Forkhead-associated (FHA) domain
IPR000253	NODE_MINUS_2387.g294	Forkhead-associated (FHA) domain
IPR000257	NODE_PLUS_12302.g1055	Uroporphyrinogen decarboxylase (URO-D)
IPR000261	NODE_MINUS_15648.g1381	EPS15 homology (EH)
IPR000261	NODE_PLUS_22450.g1843	EPS15 homology (EH)
IPR000262	NODE_MINUS_19717.g1713	FMN-dependent dehydrogenase
IPR000266	NODE_PLUS_23143.g1915	Ribosomal protein S17
IPR000266	NODE_PLUS_7742.g793	Ribosomal protein S17
IPR000268	NODE_MINUS_23272.g2047	DNA-directed RNA polymerase, subunit N/Rpb10
IPR000269	NODE_PLUS_3469.g355	Copper amine oxidase
IPR000277	NODE_PLUS_19717.g1617	Cys/Met metabolism, pyridoxal phosphate-dependent enzyme
IPR000286	NODE_PLUS_6253.g591	Histone deacetylase superfamily
IPR000286	NODE_MINUS_2336.g254	Histone deacetylase superfamily
IPR000286	NODE_MINUS_30201.g2345	Histone deacetylase superfamily
IPR000292	NODE_MINUS_2387.g304	Formate/nitrite transporter
IPR000297	NODE_PLUS_36188.g2484	Peptidyl-prolyl cis-trans isomerase, PpiC-type
IPR000300	NODE_PLUS_22450.g1859	Inositol polyphosphate-related phosphatase
IPR000300	NODE_PLUS_56725.g2806	Inositol polyphosphate-related phosphatase
IPR000304	NODE_MINUS_53301.g2879	Pyrroline-5-carboxylate reductase
IPR000307	NODE_MINUS_17096.g1525	Ribosomal protein S16
IPR000308	NODE_PLUS_1711.g194	14-3-3 protein
IPR000308	NODE_MINUS_36188.g2588	14-3-3 protein
IPR000308	NODE_PLUS_16835.g1438	14-3-3 protein
IPR000310	NODE_PLUS_2336.g268	Orn/Lys/Arg decarboxylase, major domain
IPR000313	NODE_PLUS_52892.g2760	PWWP
IPR000315	NODE_MINUS_3469.g365	Zinc finger, B-box
IPR000315	NODE_PLUS_10843.g916	Zinc finger, B-box
IPR000315	NODE_MINUS_25052.g2120	Zinc finger, B-box
IPR000315	NODE_PLUS_1425.g180	Zinc finger, B-box
IPR000322	NODE_PLUS_7048.g664	Glycoside hydrolase, family 31
IPR000326	NODE_MINUS_22960.g1971	Phosphatidic acid phosphatase type 2/haloperoxidase
IPR000330	NODE_PLUS_800.g73	SNF2-related
IPR000330	NODE_PLUS_12420.g1065	SNF2-related
IPR000330	NODE_PLUS_3469.g369	SNF2-related
IPR000330	NODE_PLUS_11124.g947	SNF2-related
IPR000330	NODE_PLUS_27383.g2193	SNF2-related
IPR000330	NODE_MINUS_22450.g1938	SNF2-related
IPR000330	NODE_PLUS_33184.g2394	SNF2-related
IPR000330	NODE_PLUS_43533.g2669	SNF2-related
IPR000330	NODE_MINUS_4849.g448	SNF2-related
IPR000330	NODE_PLUS_20371.g1669	SNF2-related
IPR000330	NODE_PLUS_7742.g771	SNF2-related
IPR000330	NODE_PLUS_23143.g1923	SNF2-related
IPR000330	NODE_MINUS_20371.g1753	SNF2-related
IPR000330	NODE_PLUS_13385.g1167	SNF2-related
IPR000330	NODE_PLUS_17452.g1518	SNF2-related
IPR000330	NODE_PLUS_34010.g2446	SNF2-related
IPR000330	NODE_PLUS_25458.g2112	SNF2-related
IPR000330	NODE_PLUS_6743.g617	SNF2-related
IPR000330	NODE_PLUS_17901.g1532	SNF2-related
IPR000340	NODE_PLUS_4114.g417	Dual specificity phosphatase, catalytic domain
IPR000340	NODE_MINUS_1903.g204	Dual specificity phosphatase, catalytic domain
IPR000340	NODE_PLUS_13227.g1158	Dual specificity phosphatase, catalytic domain
IPR000340	NODE_MINUS_56725.g2903	Dual specificity phosphatase, catalytic domain
IPR000340	NODE_MINUS_15648.g1391	Dual specificity phosphatase, catalytic domain
IPR000340	NODE_PLUS_6743.g613	Dual specificity phosphatase, catalytic domain
IPR000340	NODE_MINUS_15349.g1301	Dual specificity phosphatase, catalytic domain
IPR000340	NODE_PLUS_49504.g2716	Dual specificity phosphatase, catalytic domain
IPR000352	NODE_PLUS_19222.g1609	Peptide chain release factor class I/class II
IPR000352	NODE_MINUS_25458.g2187	Peptide chain release factor class I/class II
IPR000358	NODE_MINUS_15648.g1354	Ribonucleotide reductase small subunit
IPR000361	NODE_PLUS_228.g19	FeS cluster biogenesis
IPR000361	NODE_PLUS_15648.g1331	FeS cluster biogenesis
IPR000362	NODE_MINUS_17907.g1648	Fumarate lyase
IPR000374	NODE_PLUS_1048.g115	Phosphatidate cytidylyltransferase
IPR000374	NODE_MINUS_20412.g1801	Phosphatidate cytidylyltransferase
IPR000374	NODE_PLUS_36188.g2485	Phosphatidate cytidylyltransferase
IPR000374	NODE_MINUS_15349.g1291	Phosphatidate cytidylyltransferase
IPR000375	NODE_PLUS_50714.g2738	Dynamin central domain
IPR000375	NODE_PLUS_10331.g901	Dynamin central domain
IPR000380	NODE_PLUS_228.g10	DNA topoisomerase, type IA
IPR000380	NODE_PLUS_33184.g2389	DNA topoisomerase, type IA
IPR000383	NODE_MINUS_17907.g1638	X-Pro dipeptidyl-peptidase-like domain
IPR000387	NODE_PLUS_4114.g417	Protein-tyrosine/Dual-specificity phosphatase
IPR000387	NODE_MINUS_56725.g2903	Protein-tyrosine/Dual-specificity phosphatase
IPR000387	NODE_MINUS_15648.g1391	Protein-tyrosine/Dual-specificity phosphatase
IPR000387	NODE_PLUS_13227.g1158	Protein-tyrosine/Dual-specificity phosphatase
IPR000387	NODE_MINUS_1903.g204	Protein-tyrosine/Dual-specificity phosphatase
IPR000387	NODE_PLUS_49504.g2716	Protein-tyrosine/Dual-specificity phosphatase
IPR000387	NODE_PLUS_6743.g613	Protein-tyrosine/Dual-specificity phosphatase
IPR000387	NODE_MINUS_15349.g1301	Protein-tyrosine/Dual-specificity phosphatase
IPR000398	NODE_MINUS_17195.g1545	Thymidylate synthase
IPR000403	NODE_PLUS_3973.g398	Phosphatidylinositol 3-/4-kinase, catalytic domain
IPR000403	NODE_PLUS_49504.g2713	Phosphatidylinositol 3-/4-kinase, catalytic domain
IPR000403	NODE_MINUS_15349.g1299	Phosphatidylinositol 3-/4-kinase, catalytic domain
IPR000403	NODE_MINUS_17195.g1553	Phosphatidylinositol 3-/4-kinase, catalytic domain
IPR000403	NODE_MINUS_20412.g1837	Phosphatidylinositol 3-/4-kinase, catalytic domain
IPR000403	NODE_PLUS_19717.g1620	Phosphatidylinositol 3-/4-kinase, catalytic domain
IPR000403	NODE_PLUS_16835.g1430	Phosphatidylinositol 3-/4-kinase, catalytic domain
IPR000403	NODE_PLUS_2532.g320	Phosphatidylinositol 3-/4-kinase, catalytic domain
IPR000403	NODE_PLUS_9917.g886	Phosphatidylinositol 3-/4-kinase, catalytic domain
IPR000407	NODE_MINUS_5792.g541	Nucleoside phosphatase GDA1/CD39
IPR000407	NODE_MINUS_34010.g2545	Nucleoside phosphatase GDA1/CD39
IPR000407	NODE_PLUS_15745.g1376	Nucleoside phosphatase GDA1/CD39
IPR000408	NODE_MINUS_15765.g1453	Regulator of chromosome condensation, RCC1
IPR000408	NODE_MINUS_43143.g2725	Regulator of chromosome condensation, RCC1
IPR000408	NODE_MINUS_5792.g549	Regulator of chromosome condensation, RCC1
IPR000408	NODE_PLUS_25458.g2111	Regulator of chromosome condensation, RCC1
IPR000408	NODE_PLUS_26415.g2148	Regulator of chromosome condensation, RCC1
IPR000408	NODE_PLUS_30201.g2263	Regulator of chromosome condensation, RCC1
IPR000408	NODE_MINUS_37942.g2614	Regulator of chromosome condensation, RCC1
IPR000408	NODE_PLUS_5086.g472	Regulator of chromosome condensation, RCC1
IPR000408	NODE_MINUS_16835.g1490	Regulator of chromosome condensation, RCC1
IPR000408	NODE_PLUS_3881.g397	Regulator of chromosome condensation, RCC1
IPR000408	NODE_MINUS_11124.g975	Regulator of chromosome condensation, RCC1
IPR000408	NODE_MINUS_53301.g2891	Regulator of chromosome condensation, RCC1
IPR000408	NODE_MINUS_20371.g1729	Regulator of chromosome condensation, RCC1
IPR000408	NODE_MINUS_1001.g110	Regulator of chromosome condensation, RCC1
IPR000408	NODE_MINUS_25177.g2136	Regulator of chromosome condensation, RCC1
IPR000408	NODE_PLUS_28261.g2241	Regulator of chromosome condensation, RCC1
IPR000409	NODE_MINUS_17400.g1580	BEACH domain
IPR000421	NODE_PLUS_43533.g2661	Coagulation factor 5/8 C-terminal type domain
IPR000421	NODE_MINUS_11233.g986	Coagulation factor 5/8 C-terminal type domain
IPR000421	NODE_PLUS_7048.g679	Coagulation factor 5/8 C-terminal type domain
IPR000424	NODE_PLUS_3881.g392	Primosome PriB/single-strand DNA-binding
IPR000425	NODE_MINUS_1425.g188	Major intrinsic protein
IPR000426	NODE_MINUS_34204.g2566	Proteasome, alpha-subunit, N-terminal domain
IPR000426	NODE_MINUS_13227.g1182	Proteasome, alpha-subunit, N-terminal domain
IPR000426	NODE_PLUS_4849.g452	Proteasome, alpha-subunit, N-terminal domain
IPR000426	NODE_MINUS_25190.g2154	Proteasome, alpha-subunit, N-terminal domain
IPR000426	NODE_MINUS_15349.g1300	Proteasome, alpha-subunit, N-terminal domain
IPR000432	NODE_MINUS_17096.g1532	DNA mismatch repair protein MutS, C-terminal
IPR000432	NODE_MINUS_34010.g2542	DNA mismatch repair protein MutS, C-terminal
IPR000432	NODE_PLUS_5086.g471	DNA mismatch repair protein MutS, C-terminal
IPR000432	NODE_MINUS_42996.g2721	DNA mismatch repair protein MutS, C-terminal
IPR000433	NODE_PLUS_43533.g2644	Zinc finger, ZZ-type
IPR000433	NODE_PLUS_11030.g938	Zinc finger, ZZ-type
IPR000433	NODE_PLUS_5670.g489	Zinc finger, ZZ-type
IPR000436	NODE_MINUS_12302.g1079	Sushi/SCR/CCP
IPR000436	NODE_MINUS_4114.g412	Sushi/SCR/CCP
IPR000436	NODE_PLUS_1425.g183	Sushi/SCR/CCP
IPR000436	NODE_PLUS_20371.g1683	Sushi/SCR/CCP
IPR000439	NODE_PLUS_720.g64	Ribosomal protein L15e
IPR000445	NODE_MINUS_17702.g1587	Helix-hairpin-helix motif
IPR000447	NODE_MINUS_31746.g2424	FAD-dependent glycerol-3-phosphate dehydrogenase
IPR000449	NODE_MINUS_1001.g113	Ubiquitin-associated/translation elongation factor EF1B, N-terminal
IPR000449	NODE_MINUS_24117.g2091	Ubiquitin-associated/translation elongation factor EF1B, N-terminal
IPR000449	NODE_MINUS_1068.g163	Ubiquitin-associated/translation elongation factor EF1B, N-terminal
IPR000449	NODE_PLUS_7048.g649	Ubiquitin-associated/translation elongation factor EF1B, N-terminal
IPR000449	NODE_MINUS_3469.g356	Ubiquitin-associated/translation elongation factor EF1B, N-terminal
IPR000449	NODE_MINUS_26136.g2223	Ubiquitin-associated/translation elongation factor EF1B, N-terminal
IPR000449	NODE_PLUS_56725.g2838	Ubiquitin-associated/translation elongation factor EF1B, N-terminal
IPR000453	NODE_MINUS_193.g2	Chorismate synthase
IPR000454	NODE_MINUS_7048.g635	ATPase, F0 complex, subunit C
IPR000456	NODE_PLUS_43533.g2666	Ribosomal protein L17
IPR000456	NODE_MINUS_7048.g677	Ribosomal protein L17
IPR000462	NODE_PLUS_56725.g2842	CDP-alcohol phosphatidyltransferase
IPR000462	NODE_MINUS_25458.g2174	CDP-alcohol phosphatidyltransferase
IPR000462	NODE_PLUS_6035.g572	CDP-alcohol phosphatidyltransferase
IPR000467	NODE_MINUS_23210.g2013	G-patch domain
IPR000467	NODE_MINUS_17096.g1522	G-patch domain
IPR000471	NODE_MINUS_50054.g2838	Interferon alpha/beta/delta
IPR000489	NODE_MINUS_26415.g2239	Pterin-binding
IPR000490	NODE_PLUS_17096.g1464	Glycoside hydrolase, family 17
IPR000504	NODE_PLUS_25177.g2058	RNA recognition motif domain
IPR000504	NODE_MINUS_43533.g2768	RNA recognition motif domain
IPR000504	NODE_PLUS_43143.g2623	RNA recognition motif domain
IPR000504	NODE_MINUS_24117.g2082	RNA recognition motif domain
IPR000504	NODE_MINUS_56725.g2953	RNA recognition motif domain
IPR000504	NODE_MINUS_13398.g1197	RNA recognition motif domain
IPR000504	NODE_PLUS_2336.g257	RNA recognition motif domain
IPR000504	NODE_PLUS_24117.g1971	RNA recognition motif domain
IPR000504	NODE_MINUS_43533.g2730	RNA recognition motif domain
IPR000504	NODE_MINUS_22240.g1891	RNA recognition motif domain
IPR000504	NODE_PLUS_31746.g2334	RNA recognition motif domain
IPR000504	NODE_MINUS_18869.g1672	RNA recognition motif domain
IPR000504	NODE_MINUS_26415.g2243	RNA recognition motif domain
IPR000504	NODE_PLUS_18869.g1596	RNA recognition motif domain
IPR000504	NODE_MINUS_12367.g1091	RNA recognition motif domain
IPR000504	NODE_PLUS_11030.g934	RNA recognition motif domain
IPR000504	NODE_PLUS_7048.g682	RNA recognition motif domain
IPR000504	NODE_MINUS_15576.g1322	RNA recognition motif domain
IPR000504	NODE_MINUS_11414.g1017	RNA recognition motif domain
IPR000504	NODE_PLUS_45924.g2678	RNA recognition motif domain
IPR000504	NODE_PLUS_2074.g245	RNA recognition motif domain
IPR000504	NODE_MINUS_15576.g1344	RNA recognition motif domain
IPR000504	NODE_PLUS_7742.g795	RNA recognition motif domain
IPR000504	NODE_PLUS_20371.g1656	RNA recognition motif domain
IPR000504	NODE_MINUS_49504.g2813	RNA recognition motif domain
IPR000504	NODE_MINUS_23210.g2013	RNA recognition motif domain
IPR000504	NODE_MINUS_33184.g2498	RNA recognition motif domain
IPR000504	NODE_PLUS_20437.g1756	RNA recognition motif domain
IPR000504	NODE_PLUS_14978.g1243	RNA recognition motif domain
IPR000504	NODE_MINUS_36188.g2574	RNA recognition motif domain
IPR000504	NODE_PLUS_22732.g1888	RNA recognition motif domain
IPR000504	NODE_MINUS_7048.g633	RNA recognition motif domain
IPR000504	NODE_PLUS_25052.g2047	RNA recognition motif domain
IPR000504	NODE_PLUS_7742.g775	RNA recognition motif domain
IPR000504	NODE_MINUS_11414.g1027	RNA recognition motif domain
IPR000504	NODE_MINUS_8817.g871	RNA recognition motif domain
IPR000504	NODE_MINUS_13385.g1191	RNA recognition motif domain
IPR000504	NODE_PLUS_56725.g2817	RNA recognition motif domain
IPR000504	NODE_MINUS_7742.g801	RNA recognition motif domain
IPR000504	NODE_PLUS_23143.g1922	RNA recognition motif domain
IPR000504	NODE_MINUS_34010.g2548	RNA recognition motif domain
IPR000504	NODE_MINUS_22450.g1939	RNA recognition motif domain
IPR000504	NODE_MINUS_24117.g2060	RNA recognition motif domain
IPR000504	NODE_PLUS_12324.g1059	RNA recognition motif domain
IPR000504	NODE_PLUS_1101.g153	RNA recognition motif domain
IPR000504	NODE_PLUS_40565.g2566	RNA recognition motif domain
IPR000504	NODE_PLUS_5504.g477	RNA recognition motif domain
IPR000504	NODE_MINUS_33184.g2503	RNA recognition motif domain
IPR000504	NODE_MINUS_36188.g2571	RNA recognition motif domain
IPR000504	NODE_PLUS_31498.g2307	RNA recognition motif domain
IPR000504	NODE_PLUS_11124.g954	RNA recognition motif domain
IPR000504	NODE_MINUS_20412.g1834	RNA recognition motif domain
IPR000504	NODE_PLUS_2387.g296	RNA recognition motif domain
IPR000504	NODE_PLUS_17907.g1558	RNA recognition motif domain
IPR000504	NODE_MINUS_6710.g586	RNA recognition motif domain
IPR000504	NODE_MINUS_15648.g1363	RNA recognition motif domain
IPR000504	NODE_PLUS_5504.g480	RNA recognition motif domain
IPR000504	NODE_MINUS_1425.g190	RNA recognition motif domain
IPR000504	NODE_MINUS_25177.g2142	RNA recognition motif domain
IPR000504	NODE_PLUS_7900.g812	RNA recognition motif domain
IPR000504	NODE_PLUS_21549.g1771	RNA recognition motif domain
IPR000504	NODE_PLUS_20412.g1733	RNA recognition motif domain
IPR000504	NODE_PLUS_19222.g1616	RNA recognition motif domain
IPR000504	NODE_MINUS_11414.g1025	RNA recognition motif domain
IPR000504	NODE_MINUS_2387.g282	RNA recognition motif domain
IPR000504	NODE_MINUS_3469.g338	RNA recognition motif domain
IPR000504	NODE_PLUS_17764.g1525	RNA recognition motif domain
IPR000504	NODE_MINUS_1527.g198	RNA recognition motif domain
IPR000504	NODE_PLUS_50054.g2723	RNA recognition motif domain
IPR000509	NODE_MINUS_7742.g789	Ribosomal protein L36e
IPR000511	NODE_MINUS_20371.g1748	Cytochrome c/c1 haem-lyase
IPR000511	NODE_MINUS_25458.g2207	Cytochrome c/c1 haem-lyase
IPR000529	NODE_MINUS_7048.g700	Ribosomal protein S6
IPR000529	NODE_PLUS_4849.g451	Ribosomal protein S6
IPR000530	NODE_MINUS_23210.g2011	Ribosomal protein S12e
IPR000535	NODE_MINUS_7703.g722	Major sperm protein
IPR000537	NODE_MINUS_13716.g1223	UbiA prenyltransferase family
IPR000537	NODE_PLUS_24117.g1994	UbiA prenyltransferase family
IPR000544	NODE_PLUS_37748.g2507	Octanoyltransferase
IPR000547	NODE_MINUS_56725.g2969	Clathrin, heavy chain/VPS, 7-fold repeat
IPR000547	NODE_PLUS_12534.g1078	Clathrin, heavy chain/VPS, 7-fold repeat
IPR000552	NODE_MINUS_25458.g2197	Ribosomal protein L44e
IPR000554	NODE_PLUS_6035.g578	Ribosomal protein S7e
IPR000555	NODE_PLUS_11135.g962	JAB1/Mov34/MPN/PAD-1
IPR000555	NODE_MINUS_17195.g1562	JAB1/Mov34/MPN/PAD-1
IPR000555	NODE_PLUS_17907.g1567	JAB1/Mov34/MPN/PAD-1
IPR000555	NODE_PLUS_1048.g111	JAB1/Mov34/MPN/PAD-1
IPR000558	NODE_PLUS_7048.g678	Histone H2B
IPR000560	NODE_PLUS_8664.g835	Histidine phosphatase superfamily, clade-2
IPR000560	NODE_MINUS_6743.g591	Histidine phosphatase superfamily, clade-2
IPR000560	NODE_MINUS_11124.g968	Histidine phosphatase superfamily, clade-2
IPR000569	NODE_PLUS_7048.g649	HECT
IPR000569	NODE_MINUS_22450.g1935	HECT
IPR000569	NODE_PLUS_2387.g282	HECT
IPR000569	NODE_MINUS_20437.g1843	HECT
IPR000569	NODE_PLUS_1463.g187	HECT
IPR000569	NODE_PLUS_1068.g140	HECT
IPR000569	NODE_PLUS_1101.g152	HECT
IPR000569	NODE_PLUS_26415.g2148	HECT
IPR000569	NODE_PLUS_11414.g1004	HECT
IPR000571	NODE_MINUS_42996.g2707	Zinc finger, CCCH-type
IPR000571	NODE_MINUS_13441.g1216	Zinc finger, CCCH-type
IPR000571	NODE_MINUS_11030.g956	Zinc finger, CCCH-type
IPR000571	NODE_PLUS_58361.g2873	Zinc finger, CCCH-type
IPR000571	NODE_PLUS_56725.g2844	Zinc finger, CCCH-type
IPR000571	NODE_MINUS_14881.g1236	Zinc finger, CCCH-type
IPR000571	NODE_MINUS_13227.g1164	Zinc finger, CCCH-type
IPR000571	NODE_MINUS_3881.g382	Zinc finger, CCCH-type
IPR000571	NODE_MINUS_21981.g1890	Zinc finger, CCCH-type
IPR000571	NODE_PLUS_31151.g2276	Zinc finger, CCCH-type
IPR000571	NODE_PLUS_19222.g1611	Zinc finger, CCCH-type
IPR000571	NODE_MINUS_43533.g2729	Zinc finger, CCCH-type
IPR000571	NODE_PLUS_2387.g285	Zinc finger, CCCH-type
IPR000571	NODE_MINUS_40637.g2677	Zinc finger, CCCH-type
IPR000571	NODE_PLUS_17195.g1499	Zinc finger, CCCH-type
IPR000571	NODE_PLUS_800.g72	Zinc finger, CCCH-type
IPR000571	NODE_MINUS_56725.g2983	Zinc finger, CCCH-type
IPR000571	NODE_PLUS_15724.g1358	Zinc finger, CCCH-type
IPR000571	NODE_MINUS_7048.g653	Zinc finger, CCCH-type
IPR000571	NODE_PLUS_2387.g300	Zinc finger, CCCH-type
IPR000571	NODE_PLUS_26415.g2152	Zinc finger, CCCH-type
IPR000571	NODE_MINUS_5086.g458	Zinc finger, CCCH-type
IPR000571	NODE_MINUS_12534.g1104	Zinc finger, CCCH-type
IPR000571	NODE_PLUS_42416.g2585	Zinc finger, CCCH-type
IPR000571	NODE_PLUS_24501.g2009	Zinc finger, CCCH-type
IPR000571	NODE_MINUS_37748.g2593	Zinc finger, CCCH-type
IPR000571	NODE_PLUS_7048.g667	Zinc finger, CCCH-type
IPR000571	NODE_MINUS_15745.g1429	Zinc finger, CCCH-type
IPR000571	NODE_MINUS_7048.g701	Zinc finger, CCCH-type
IPR000571	NODE_PLUS_7048.g686	Zinc finger, CCCH-type
IPR000571	NODE_MINUS_15648.g1391	Zinc finger, CCCH-type
IPR000571	NODE_MINUS_15648.g1363	Zinc finger, CCCH-type
IPR000571	NODE_MINUS_1068.g144	Zinc finger, CCCH-type
IPR000573	NODE_MINUS_2387.g287	Aconitase A/isopropylmalate dehydratase small subunit, swivel
IPR000573	NODE_MINUS_7048.g695	Aconitase A/isopropylmalate dehydratase small subunit, swivel
IPR000582	NODE_PLUS_6743.g628	Acyl-CoA-binding protein, ACBP
IPR000583	NODE_PLUS_1425.g172	Class II glutamine amidotransferase domain
IPR000587	NODE_MINUS_902.g105	Creatinase
IPR000589	NODE_MINUS_1068.g160	Ribosomal protein S15
IPR000589	NODE_PLUS_12616.g1082	Ribosomal protein S15
IPR000589	NODE_MINUS_28105.g2306	Ribosomal protein S15
IPR000592	NODE_PLUS_23272.g1959	Ribosomal protein S27e
IPR000594	NODE_PLUS_12281.g1051	UBA/THIF-type NAD/FAD binding fold
IPR000594	NODE_MINUS_24701.g2106	UBA/THIF-type NAD/FAD binding fold
IPR000594	NODE_PLUS_1425.g174	UBA/THIF-type NAD/FAD binding fold
IPR000594	NODE_PLUS_20437.g1759	UBA/THIF-type NAD/FAD binding fold
IPR000594	NODE_MINUS_16742.g1478	UBA/THIF-type NAD/FAD binding fold
IPR000594	NODE_PLUS_24701.g2013	UBA/THIF-type NAD/FAD binding fold
IPR000594	NODE_PLUS_5670.g491	UBA/THIF-type NAD/FAD binding fold
IPR000594	NODE_PLUS_17907.g1548	UBA/THIF-type NAD/FAD binding fold
IPR000595	NODE_PLUS_58361.g2880	Cyclic nucleotide-binding domain
IPR000595	NODE_MINUS_26831.g2258	Cyclic nucleotide-binding domain
IPR000595	NODE_MINUS_13222.g1126	Cyclic nucleotide-binding domain
IPR000595	NODE_MINUS_43533.g2737	Cyclic nucleotide-binding domain
IPR000595	NODE_PLUS_17907.g1559	Cyclic nucleotide-binding domain
IPR000595	NODE_MINUS_38801.g2634	Cyclic nucleotide-binding domain
IPR000595	NODE_MINUS_6743.g609	Cyclic nucleotide-binding domain
IPR000595	NODE_PLUS_26415.g2143	Cyclic nucleotide-binding domain
IPR000595	NODE_PLUS_12616.g1086	Cyclic nucleotide-binding domain
IPR000597	NODE_MINUS_14978.g1271	Ribosomal protein L3
IPR000597	NODE_MINUS_11030.g955	Ribosomal protein L3
IPR000608	NODE_MINUS_3973.g392	Ubiquitin-conjugating enzyme, E2
IPR000608	NODE_PLUS_5727.g505	Ubiquitin-conjugating enzyme, E2
IPR000608	NODE_PLUS_13398.g1172	Ubiquitin-conjugating enzyme, E2
IPR000608	NODE_PLUS_20371.g1678	Ubiquitin-conjugating enzyme, E2
IPR000608	NODE_MINUS_1068.g161	Ubiquitin-conjugating enzyme, E2
IPR000608	NODE_PLUS_5792.g541	Ubiquitin-conjugating enzyme, E2
IPR000608	NODE_PLUS_6253.g592	Ubiquitin-conjugating enzyme, E2
IPR000608	NODE_PLUS_8664.g838	Ubiquitin-conjugating enzyme, E2
IPR000608	NODE_MINUS_19717.g1700	Ubiquitin-conjugating enzyme, E2
IPR000608	NODE_MINUS_12534.g1101	Ubiquitin-conjugating enzyme, E2
IPR000608	NODE_PLUS_25458.g2099	Ubiquitin-conjugating enzyme, E2
IPR000608	NODE_MINUS_25458.g2193	Ubiquitin-conjugating enzyme, E2
IPR000620	NODE_PLUS_8664.g839	Drug/metabolite transporter
IPR000620	NODE_MINUS_7048.g667	Drug/metabolite transporter
IPR000626	NODE_PLUS_20371.g1642	Ubiquitin
IPR000626	NODE_MINUS_3469.g356	Ubiquitin
IPR000626	NODE_PLUS_32574.g2374	Ubiquitin
IPR000626	NODE_PLUS_13398.g1170	Ubiquitin
IPR000626	NODE_MINUS_24117.g2091	Ubiquitin
IPR000626	NODE_MINUS_1001.g113	Ubiquitin
IPR000626	NODE_MINUS_11882.g1050	Ubiquitin
IPR000626	NODE_MINUS_28918.g2339	Ubiquitin
IPR000626	NODE_PLUS_56725.g2838	Ubiquitin
IPR000626	NODE_PLUS_13227.g1132	Ubiquitin
IPR000626	NODE_PLUS_7048.g659	Ubiquitin
IPR000626	NODE_MINUS_15576.g1347	Ubiquitin
IPR000629	NODE_PLUS_14978.g1235	RNA helicase, ATP-dependent, DEAD-box, conserved site
IPR000629	NODE_PLUS_8675.g857	RNA helicase, ATP-dependent, DEAD-box, conserved site
IPR000629	NODE_PLUS_12534.g1080	RNA helicase, ATP-dependent, DEAD-box, conserved site
IPR000629	NODE_MINUS_33854.g2516	RNA helicase, ATP-dependent, DEAD-box, conserved site
IPR000629	NODE_MINUS_12534.g1103	RNA helicase, ATP-dependent, DEAD-box, conserved site
IPR000629	NODE_PLUS_13227.g1141	RNA helicase, ATP-dependent, DEAD-box, conserved site
IPR000629	NODE_MINUS_42996.g2709	RNA helicase, ATP-dependent, DEAD-box, conserved site
IPR000629	NODE_PLUS_2336.g256	RNA helicase, ATP-dependent, DEAD-box, conserved site
IPR000629	NODE_MINUS_7742.g783	RNA helicase, ATP-dependent, DEAD-box, conserved site
IPR000629	NODE_MINUS_12420.g1098	RNA helicase, ATP-dependent, DEAD-box, conserved site
IPR000629	NODE_MINUS_22450.g1925	RNA helicase, ATP-dependent, DEAD-box, conserved site
IPR000629	NODE_MINUS_7715.g725	RNA helicase, ATP-dependent, DEAD-box, conserved site
IPR000629	NODE_PLUS_21840.g1799	RNA helicase, ATP-dependent, DEAD-box, conserved site
IPR000629	NODE_PLUS_6253.g590	RNA helicase, ATP-dependent, DEAD-box, conserved site
IPR000629	NODE_PLUS_1425.g168	RNA helicase, ATP-dependent, DEAD-box, conserved site
IPR000629	NODE_MINUS_20371.g1750	RNA helicase, ATP-dependent, DEAD-box, conserved site
IPR000629	NODE_MINUS_22732.g1964	RNA helicase, ATP-dependent, DEAD-box, conserved site
IPR000629	NODE_PLUS_4114.g416	RNA helicase, ATP-dependent, DEAD-box, conserved site
IPR000629	NODE_PLUS_5792.g566	RNA helicase, ATP-dependent, DEAD-box, conserved site
IPR000629	NODE_PLUS_15576.g1285	RNA helicase, ATP-dependent, DEAD-box, conserved site
IPR000629	NODE_MINUS_7742.g759	RNA helicase, ATP-dependent, DEAD-box, conserved site
IPR000630	NODE_MINUS_1974.g215	Ribosomal protein S8
IPR000630	NODE_MINUS_13222.g1142	Ribosomal protein S8
IPR000631	NODE_PLUS_25190.g2070	Uncharacterised domain, carbohydrate kinase-related
IPR000639	NODE_PLUS_23143.g1917	Epoxide hydrolase-like
IPR000640	NODE_PLUS_11233.g967	Translation elongation factor EFG/EF2, C-terminal
IPR000640	NODE_PLUS_13227.g1159	Translation elongation factor EFG/EF2, C-terminal
IPR000640	NODE_MINUS_18869.g1679	Translation elongation factor EFG/EF2, C-terminal
IPR000640	NODE_PLUS_4849.g449	Translation elongation factor EFG/EF2, C-terminal
IPR000640	NODE_PLUS_13222.g1117	Translation elongation factor EFG/EF2, C-terminal
IPR000640	NODE_MINUS_33184.g2486	Translation elongation factor EFG/EF2, C-terminal
IPR000640	NODE_MINUS_15697.g1402	Translation elongation factor EFG/EF2, C-terminal
IPR000640	NODE_PLUS_228.g28	Translation elongation factor EFG/EF2, C-terminal
IPR000642	NODE_MINUS_43533.g2773	Peptidase M41
IPR000642	NODE_PLUS_13227.g1141	Peptidase M41
IPR000642	NODE_MINUS_39892.g2641	Peptidase M41
IPR000644	NODE_MINUS_50714.g2846	Cystathionine beta-synthase, core
IPR000644	NODE_PLUS_24117.g1986	Cystathionine beta-synthase, core
IPR000644	NODE_MINUS_21549.g1855	Cystathionine beta-synthase, core
IPR000648	NODE_PLUS_12534.g1071	Oxysterol-binding protein
IPR000649	NODE_PLUS_3833.g383	Initiation factor 2B-related
IPR000649	NODE_MINUS_7048.g660	Initiation factor 2B-related
IPR000649	NODE_MINUS_15899.g1459	Initiation factor 2B-related
IPR000652	NODE_MINUS_18749.g1666	Triosephosphate isomerase
IPR000653	NODE_PLUS_26136.g2135	DegT/DnrJ/EryC1/StrS aminotransferase
IPR000668	NODE_MINUS_15745.g1417	Peptidase C1A, papain C-terminal
IPR000668	NODE_PLUS_3469.g350	Peptidase C1A, papain C-terminal
IPR000668	NODE_PLUS_4849.g446	Peptidase C1A, papain C-terminal
IPR000668	NODE_PLUS_16835.g1434	Peptidase C1A, papain C-terminal
IPR000668	NODE_MINUS_7742.g791	Peptidase C1A, papain C-terminal
IPR000679	NODE_MINUS_7752.g816	Zinc finger, GATA-type
IPR000682	NODE_PLUS_6743.g625	Protein-L-isoaspartate(D-aspartate) O-methyltransferase
IPR000683	NODE_MINUS_13222.g1135	Oxidoreductase, N-terminal
IPR000684	NODE_PLUS_37942.g2520	RNA polymerase II, heptapeptide repeat, eukaryotic
IPR000687	NODE_PLUS_31498.g2302	RIO kinase
IPR000687	NODE_MINUS_50054.g2834	RIO kinase
IPR000690	NODE_PLUS_8675.g855	Zinc finger, C2H2-type matrin
IPR000690	NODE_MINUS_13398.g1206	Zinc finger, C2H2-type matrin
IPR000690	NODE_MINUS_13227.g1170	Zinc finger, C2H2-type matrin
IPR000692	NODE_MINUS_7048.g663	Fibrillarin
IPR000695	NODE_MINUS_40565.g2659	ATPase, P-type, H+ transporting proton pump
IPR000702	NODE_PLUS_2387.g279	Ribosomal protein L6
IPR000704	NODE_PLUS_23210.g1937	Casein kinase II, regulatory subunit
IPR000704	NODE_MINUS_15576.g1325	Casein kinase II, regulatory subunit
IPR000705	NODE_MINUS_12324.g1087	Galactokinase
IPR000711	NODE_MINUS_2387.g291	ATPase, F1 complex, OSCP/delta subunit
IPR000715	NODE_MINUS_3469.g359	Glycosyl transferase, family 4
IPR000717	NODE_PLUS_5792.g562	Proteasome component (PCI) domain
IPR000717	NODE_PLUS_21981.g1802	Proteasome component (PCI) domain
IPR000717	NODE_MINUS_22450.g1913	Proteasome component (PCI) domain
IPR000717	NODE_PLUS_23272.g1953	Proteasome component (PCI) domain
IPR000717	NODE_PLUS_17195.g1496	Proteasome component (PCI) domain
IPR000717	NODE_MINUS_37748.g2592	Proteasome component (PCI) domain
IPR000717	NODE_PLUS_11233.g968	Proteasome component (PCI) domain
IPR000717	NODE_MINUS_33184.g2495	Proteasome component (PCI) domain
IPR000717	NODE_PLUS_13222.g1106	Proteasome component (PCI) domain
IPR000717	NODE_PLUS_56725.g2841	Proteasome component (PCI) domain
IPR000719	NODE_MINUS_18587.g1661	Protein kinase, catalytic domain
IPR000719	NODE_PLUS_5519.g483	Protein kinase, catalytic domain
IPR000719	NODE_MINUS_720.g57	Protein kinase, catalytic domain
IPR000719	NODE_MINUS_25190.g2155	Protein kinase, catalytic domain
IPR000719	NODE_MINUS_49504.g2820	Protein kinase, catalytic domain
IPR000719	NODE_PLUS_4360.g429	Protein kinase, catalytic domain
IPR000719	NODE_MINUS_7048.g631	Protein kinase, catalytic domain
IPR000719	NODE_PLUS_32574.g2373	Protein kinase, catalytic domain
IPR000719	NODE_PLUS_20371.g1680	Protein kinase, catalytic domain
IPR000719	NODE_MINUS_17195.g1546	Protein kinase, catalytic domain
IPR000719	NODE_PLUS_25177.g2064	Protein kinase, catalytic domain
IPR000719	NODE_MINUS_27413.g2286	Protein kinase, catalytic domain
IPR000719	NODE_MINUS_15576.g1327	Protein kinase, catalytic domain
IPR000719	NODE_PLUS_25190.g2076	Protein kinase, catalytic domain
IPR000719	NODE_PLUS_6929.g645	Protein kinase, catalytic domain
IPR000719	NODE_PLUS_25398.g2080	Protein kinase, catalytic domain
IPR000719	NODE_PLUS_8664.g829	Protein kinase, catalytic domain
IPR000719	NODE_PLUS_23210.g1943	Protein kinase, catalytic domain
IPR000719	NODE_MINUS_7742.g764	Protein kinase, catalytic domain
IPR000719	NODE_MINUS_2387.g276	Protein kinase, catalytic domain
IPR000719	NODE_PLUS_15899.g1394	Protein kinase, catalytic domain
IPR000719	NODE_MINUS_43533.g2779	Protein kinase, catalytic domain
IPR000719	NODE_MINUS_15765.g1442	Protein kinase, catalytic domain
IPR000719	NODE_MINUS_20371.g1787	Protein kinase, catalytic domain
IPR000719	NODE_MINUS_11414.g1018	Protein kinase, catalytic domain
IPR000719	NODE_MINUS_28261.g2332	Protein kinase, catalytic domain
IPR000719	NODE_MINUS_17096.g1521	Protein kinase, catalytic domain
IPR000719	NODE_PLUS_49504.g2707	Protein kinase, catalytic domain
IPR000719	NODE_PLUS_20412.g1698	Protein kinase, catalytic domain
IPR000719	NODE_MINUS_16916.g1507	Protein kinase, catalytic domain
IPR000719	NODE_MINUS_8664.g839	Protein kinase, catalytic domain
IPR000719	NODE_MINUS_17096.g1512	Protein kinase, catalytic domain
IPR000719	NODE_PLUS_56725.g2810	Protein kinase, catalytic domain
IPR000719	NODE_MINUS_42996.g2710	Protein kinase, catalytic domain
IPR000719	NODE_PLUS_1307.g160	Protein kinase, catalytic domain
IPR000719	NODE_PLUS_56725.g2793	Protein kinase, catalytic domain
IPR000719	NODE_MINUS_2336.g262	Protein kinase, catalytic domain
IPR000719	NODE_MINUS_8664.g850	Protein kinase, catalytic domain
IPR000719	NODE_MINUS_3833.g375	Protein kinase, catalytic domain
IPR000719	NODE_PLUS_228.g29	Protein kinase, catalytic domain
IPR000719	NODE_PLUS_7742.g778	Protein kinase, catalytic domain
IPR000719	NODE_MINUS_22284.g1900	Protein kinase, catalytic domain
IPR000719	NODE_PLUS_15745.g1365	Protein kinase, catalytic domain
IPR000719	NODE_PLUS_40637.g2577	Protein kinase, catalytic domain
IPR000719	NODE_MINUS_6743.g613	Protein kinase, catalytic domain
IPR000719	NODE_MINUS_1307.g177	Protein kinase, catalytic domain
IPR000719	NODE_PLUS_42996.g2610	Protein kinase, catalytic domain
IPR000719	NODE_MINUS_20371.g1786	Protein kinase, catalytic domain
IPR000719	NODE_MINUS_1974.g220	Protein kinase, catalytic domain
IPR000719	NODE_MINUS_11124.g969	Protein kinase, catalytic domain
IPR000719	NODE_PLUS_12534.g1075	Protein kinase, catalytic domain
IPR000719	NODE_MINUS_25177.g2143	Protein kinase, catalytic domain
IPR000719	NODE_MINUS_4714.g431	Protein kinase, catalytic domain
IPR000719	NODE_PLUS_15576.g1286	Protein kinase, catalytic domain
IPR000719	NODE_PLUS_13227.g1128	Protein kinase, catalytic domain
IPR000719	NODE_PLUS_20412.g1725	Protein kinase, catalytic domain
IPR000719	NODE_MINUS_228.g8	Protein kinase, catalytic domain
IPR000719	NODE_MINUS_39892.g2645	Protein kinase, catalytic domain
IPR000719	NODE_MINUS_13222.g1123	Protein kinase, catalytic domain
IPR000719	NODE_MINUS_24117.g2088	Protein kinase, catalytic domain
IPR000719	NODE_PLUS_274.g33	Protein kinase, catalytic domain
IPR000719	NODE_PLUS_25458.g2096	Protein kinase, catalytic domain
IPR000719	NODE_PLUS_33184.g2393	Protein kinase, catalytic domain
IPR000719	NODE_PLUS_15899.g1411	Protein kinase, catalytic domain
IPR000719	NODE_PLUS_52892.g2756	Protein kinase, catalytic domain
IPR000719	NODE_MINUS_43533.g2729	Protein kinase, catalytic domain
IPR000719	NODE_MINUS_15576.g1334	Protein kinase, catalytic domain
IPR000719	NODE_PLUS_14978.g1228	Protein kinase, catalytic domain
IPR000719	NODE_MINUS_11882.g1053	Protein kinase, catalytic domain
IPR000719	NODE_MINUS_15648.g1364	Protein kinase, catalytic domain
IPR000719	NODE_PLUS_9917.g890	Protein kinase, catalytic domain
IPR000719	NODE_PLUS_11135.g963	Protein kinase, catalytic domain
IPR000719	NODE_MINUS_4114.g411	Protein kinase, catalytic domain
IPR000719	NODE_PLUS_30201.g2269	Protein kinase, catalytic domain
IPR000719	NODE_PLUS_11789.g1013	Protein kinase, catalytic domain
IPR000719	NODE_PLUS_28105.g2229	Protein kinase, catalytic domain
IPR000719	NODE_MINUS_16835.g1499	Protein kinase, catalytic domain
IPR000719	NODE_MINUS_25458.g2213	Protein kinase, catalytic domain
IPR000719	NODE_PLUS_7715.g726	Protein kinase, catalytic domain
IPR000719	NODE_MINUS_32658.g2475	Protein kinase, catalytic domain
IPR000719	NODE_PLUS_13398.g1168	Protein kinase, catalytic domain
IPR000719	NODE_PLUS_38343.g2523	Protein kinase, catalytic domain
IPR000719	NODE_MINUS_15576.g1344	Protein kinase, catalytic domain
IPR000719	NODE_MINUS_228.g6	Protein kinase, catalytic domain
IPR000719	NODE_MINUS_23143.g1989	Protein kinase, catalytic domain
IPR000719	NODE_PLUS_2387.g289	Protein kinase, catalytic domain
IPR000719	NODE_PLUS_12616.g1086	Protein kinase, catalytic domain
IPR000719	NODE_PLUS_17400.g1511	Protein kinase, catalytic domain
IPR000719	NODE_PLUS_20371.g1645	Protein kinase, catalytic domain
IPR000719	NODE_PLUS_6743.g603	Protein kinase, catalytic domain
IPR000719	NODE_MINUS_17195.g1548	Protein kinase, catalytic domain
IPR000719	NODE_MINUS_58361.g2994	Protein kinase, catalytic domain
IPR000719	NODE_PLUS_12367.g1063	Protein kinase, catalytic domain
IPR000719	NODE_MINUS_10358.g921	Protein kinase, catalytic domain
IPR000719	NODE_MINUS_8817.g872	Protein kinase, catalytic domain
IPR000719	NODE_MINUS_5792.g530	Protein kinase, catalytic domain
IPR000719	NODE_PLUS_53301.g2780	Protein kinase, catalytic domain
IPR000719	NODE_PLUS_30201.g2257	Protein kinase, catalytic domain
IPR000719	NODE_PLUS_7048.g683	Protein kinase, catalytic domain
IPR000719	NODE_MINUS_15576.g1324	Protein kinase, catalytic domain
IPR000719	NODE_PLUS_27770.g2210	Protein kinase, catalytic domain
IPR000719	NODE_MINUS_800.g85	Protein kinase, catalytic domain
IPR000719	NODE_MINUS_12324.g1089	Protein kinase, catalytic domain
IPR000719	NODE_PLUS_32574.g2361	Protein kinase, catalytic domain
IPR000719	NODE_PLUS_3469.g365	Protein kinase, catalytic domain
IPR000719	NODE_MINUS_5792.g518	Protein kinase, catalytic domain
IPR000719	NODE_MINUS_11280.g995	Protein kinase, catalytic domain
IPR000719	NODE_PLUS_21549.g1767	Protein kinase, catalytic domain
IPR000719	NODE_MINUS_18587.g1663	Protein kinase, catalytic domain
IPR000719	NODE_PLUS_7048.g689	Protein kinase, catalytic domain
IPR000719	NODE_MINUS_15724.g1415	Protein kinase, catalytic domain
IPR000719	NODE_PLUS_2387.g275	Protein kinase, catalytic domain
IPR000719	NODE_PLUS_720.g56	Protein kinase, catalytic domain
IPR000719	NODE_MINUS_42416.g2684	Protein kinase, catalytic domain
IPR000719	NODE_PLUS_47595.g2679	Protein kinase, catalytic domain
IPR000719	NODE_MINUS_21549.g1857	Protein kinase, catalytic domain
IPR000719	NODE_PLUS_2387.g299	Protein kinase, catalytic domain
IPR000719	NODE_MINUS_33184.g2491	Protein kinase, catalytic domain
IPR000719	NODE_MINUS_13398.g1200	Protein kinase, catalytic domain
IPR000719	NODE_PLUS_26831.g2174	Protein kinase, catalytic domain
IPR000719	NODE_PLUS_11789.g1014	Protein kinase, catalytic domain
IPR000719	NODE_PLUS_228.g25	Protein kinase, catalytic domain
IPR000722	NODE_PLUS_13626.g1191	RNA polymerase, alpha subunit
IPR000722	NODE_PLUS_37942.g2520	RNA polymerase, alpha subunit
IPR000722	NODE_PLUS_20371.g1676	RNA polymerase, alpha subunit
IPR000726	NODE_MINUS_20371.g1726	Glycoside hydrolase, family 19, catalytic
IPR000727	NODE_PLUS_15899.g1415	Target SNARE coiled-coil domain
IPR000727	NODE_PLUS_9917.g891	Target SNARE coiled-coil domain
IPR000727	NODE_PLUS_13201.g1093	Target SNARE coiled-coil domain
IPR000727	NODE_MINUS_27262.g2269	Target SNARE coiled-coil domain
IPR000727	NODE_PLUS_7742.g800	Target SNARE coiled-coil domain
IPR000727	NODE_PLUS_13222.g1102	Target SNARE coiled-coil domain
IPR000727	NODE_PLUS_33184.g2417	Target SNARE coiled-coil domain
IPR000727	NODE_PLUS_7703.g720	Target SNARE coiled-coil domain
IPR000727	NODE_PLUS_13227.g1130	Target SNARE coiled-coil domain
IPR000728	NODE_PLUS_20371.g1691	AIR synthase-related protein
IPR000730	NODE_MINUS_52892.g2874	Proliferating cell nuclear antigen, PCNA
IPR000730	NODE_MINUS_43533.g2728	Proliferating cell nuclear antigen, PCNA
IPR000731	NODE_MINUS_58361.g2998	Sterol-sensing domain
IPR000731	NODE_PLUS_22240.g1807	Sterol-sensing domain
IPR000731	NODE_MINUS_32574.g2465	Sterol-sensing domain
IPR000740	NODE_PLUS_26831.g2176	GrpE nucleotide exchange factor
IPR000741	NODE_PLUS_43533.g2635	Fructose-bisphosphate aldolase, class-I
IPR000741	NODE_MINUS_5504.g461	Fructose-bisphosphate aldolase, class-I
IPR000742	NODE_MINUS_13222.g1129	Epidermal growth factor-like domain
IPR000742	NODE_PLUS_22732.g1891	Epidermal growth factor-like domain
IPR000742	NODE_MINUS_5788.g507	Epidermal growth factor-like domain
IPR000742	NODE_MINUS_31746.g2436	Epidermal growth factor-like domain
IPR000742	NODE_PLUS_17195.g1492	Epidermal growth factor-like domain
IPR000742	NODE_MINUS_16835.g1497	Epidermal growth factor-like domain
IPR000742	NODE_PLUS_2387.g287	Epidermal growth factor-like domain
IPR000742	NODE_MINUS_19717.g1708	Epidermal growth factor-like domain
IPR000742	NODE_MINUS_31746.g2435	Epidermal growth factor-like domain
IPR000744	NODE_MINUS_24117.g2087	NSF attachment protein
IPR000748	NODE_PLUS_25177.g2054	Pseudouridine synthase, RsuA/RluB/E/F
IPR000754	NODE_PLUS_17096.g1476	Ribosomal protein S9
IPR000754	NODE_PLUS_22450.g1883	Ribosomal protein S9
IPR000754	NODE_PLUS_15648.g1343	Ribosomal protein S9
IPR000756	NODE_MINUS_7048.g670	Diacylglycerol kinase, accessory domain
IPR000756	NODE_MINUS_36188.g2575	Diacylglycerol kinase, accessory domain
IPR000756	NODE_MINUS_11882.g1052	Diacylglycerol kinase, accessory domain
IPR000757	NODE_PLUS_16835.g1440	Glycoside hydrolase, family 16
IPR000760	NODE_MINUS_49504.g2824	Inositol monophosphatase
IPR000760	NODE_MINUS_49504.g2822	Inositol monophosphatase
IPR000760	NODE_PLUS_20371.g1694	Inositol monophosphatase
IPR000760	NODE_PLUS_14053.g1196	Inositol monophosphatase
IPR000772	NODE_MINUS_11233.g986	Ricin B lectin domain
IPR000772	NODE_PLUS_32574.g2362	Ricin B lectin domain
IPR000772	NODE_PLUS_43533.g2642	Ricin B lectin domain
IPR000772	NODE_PLUS_7048.g679	Ricin B lectin domain
IPR000772	NODE_MINUS_40637.g2673	Ricin B lectin domain
IPR000772	NODE_PLUS_17150.g1483	Ricin B lectin domain
IPR000772	NODE_PLUS_24117.g2006	Ricin B lectin domain
IPR000781	NODE_PLUS_17452.g1517	Enhancer of rudimentary
IPR000782	NODE_MINUS_56725.g2910	FAS1 domain
IPR000782	NODE_MINUS_15349.g1310	FAS1 domain
IPR000782	NODE_PLUS_17195.g1490	FAS1 domain
IPR000783	NODE_MINUS_5788.g511	RNA polymerase, subunit H/Rpb5 C-terminal
IPR000788	NODE_MINUS_11030.g957	Ribonucleotide reductase large subunit, C-terminal
IPR000789	NODE_MINUS_1068.g142	Cyclin-dependent kinase, regulatory subunit
IPR000789	NODE_PLUS_7742.g740	Cyclin-dependent kinase, regulatory subunit
IPR000789	NODE_MINUS_11124.g972	Cyclin-dependent kinase, regulatory subunit
IPR000789	NODE_MINUS_22450.g1911	Cyclin-dependent kinase, regulatory subunit
IPR000793	NODE_MINUS_34020.g2562	ATPase, F1/V1/A1 complex, alpha/beta subunit, C-terminal
IPR000793	NODE_PLUS_26831.g2171	ATPase, F1/V1/A1 complex, alpha/beta subunit, C-terminal
IPR000793	NODE_PLUS_12065.g1041	ATPase, F1/V1/A1 complex, alpha/beta subunit, C-terminal
IPR000793	NODE_MINUS_32574.g2451	ATPase, F1/V1/A1 complex, alpha/beta subunit, C-terminal
IPR000795	NODE_MINUS_7742.g787	Protein synthesis factor, GTP-binding
IPR000795	NODE_MINUS_31498.g2412	Protein synthesis factor, GTP-binding
IPR000795	NODE_MINUS_18869.g1679	Protein synthesis factor, GTP-binding
IPR000795	NODE_MINUS_36188.g2586	Protein synthesis factor, GTP-binding
IPR000795	NODE_PLUS_7048.g675	Protein synthesis factor, GTP-binding
IPR000795	NODE_PLUS_13227.g1159	Protein synthesis factor, GTP-binding
IPR000795	NODE_MINUS_20371.g1725	Protein synthesis factor, GTP-binding
IPR000795	NODE_PLUS_13222.g1116	Protein synthesis factor, GTP-binding
IPR000795	NODE_PLUS_40565.g2563	Protein synthesis factor, GTP-binding
IPR000795	NODE_PLUS_11233.g967	Protein synthesis factor, GTP-binding
IPR000795	NODE_MINUS_15697.g1402	Protein synthesis factor, GTP-binding
IPR000795	NODE_MINUS_25398.g2166	Protein synthesis factor, GTP-binding
IPR000795	NODE_MINUS_31498.g2416	Protein synthesis factor, GTP-binding
IPR000795	NODE_MINUS_22450.g1954	Protein synthesis factor, GTP-binding
IPR000795	NODE_PLUS_228.g28	Protein synthesis factor, GTP-binding
IPR000795	NODE_PLUS_15349.g1261	Protein synthesis factor, GTP-binding
IPR000795	NODE_PLUS_28203.g2235	Protein synthesis factor, GTP-binding
IPR000795	NODE_PLUS_11124.g957	Protein synthesis factor, GTP-binding
IPR000795	NODE_PLUS_11233.g966	Protein synthesis factor, GTP-binding
IPR000795	NODE_MINUS_33184.g2486	Protein synthesis factor, GTP-binding
IPR000795	NODE_PLUS_39892.g2558	Protein synthesis factor, GTP-binding
IPR000796	NODE_PLUS_34010.g2448	Aspartate/other aminotransferase
IPR000800	NODE_MINUS_31746.g2436	Notch domain
IPR000800	NODE_PLUS_1425.g183	Notch domain
IPR000800	NODE_MINUS_4114.g412	Notch domain
IPR000804	NODE_MINUS_34010.g2558	Clathrin adaptor complex, small chain
IPR000804	NODE_PLUS_15576.g1291	Clathrin adaptor complex, small chain
IPR000806	NODE_PLUS_15648.g1333	Rab GDI protein
IPR000808	NODE_PLUS_1739.g198	Mrp, conserved site
IPR000808	NODE_PLUS_15697.g1346	Mrp, conserved site
IPR000811	NODE_MINUS_19717.g1715	Glycosyl transferase, family 35
IPR000812	NODE_PLUS_34010.g2434	Transcription factor TFIIB
IPR000812	NODE_MINUS_43533.g2748	Transcription factor TFIIB
IPR000814	NODE_MINUS_7048.g680	TATA-box binding protein
IPR000814	NODE_MINUS_12065.g1061	TATA-box binding protein
IPR000816	NODE_PLUS_14978.g1241	Peptidase C15, pyroglutamyl peptidase I
IPR000819	NODE_PLUS_15745.g1371	Peptidase M17, leucyl aminopeptidase, C-terminal
IPR000825	NODE_PLUS_13227.g1149	SUF system FeS cluster assembly, SufBD
IPR000834	NODE_MINUS_1068.g135	Peptidase M14, carboxypeptidase A
IPR000834	NODE_MINUS_6743.g593	Peptidase M14, carboxypeptidase A
IPR000836	NODE_MINUS_33184.g2482	Phosphoribosyltransferase
IPR000836	NODE_PLUS_1974.g214	Phosphoribosyltransferase
IPR000836	NODE_PLUS_52892.g2763	Phosphoribosyltransferase
IPR000836	NODE_PLUS_16835.g1433	Phosphoribosyltransferase
IPR000845	NODE_MINUS_15745.g1428	Nucleoside phosphorylase domain
IPR000845	NODE_MINUS_12420.g1097	Nucleoside phosphorylase domain
IPR000845	NODE_MINUS_7048.g665	Nucleoside phosphorylase domain
IPR000850	NODE_MINUS_720.g53	Adenylate kinase
IPR000850	NODE_PLUS_22960.g1898	Adenylate kinase
IPR000850	NODE_MINUS_30201.g2355	Adenylate kinase
IPR000850	NODE_PLUS_6743.g620	Adenylate kinase
IPR000857	NODE_PLUS_11414.g986	MyTH4 domain
IPR000860	NODE_MINUS_26831.g2261	Tetrapyrrole biosynthesis, hydroxymethylbilane synthase
IPR000863	NODE_MINUS_43533.g2732	Sulfotransferase domain
IPR000866	NODE_MINUS_11414.g1002	Alkyl hydroperoxide reductase subunit C/ Thiol specific antioxidant
IPR000866	NODE_MINUS_5788.g509	Alkyl hydroperoxide reductase subunit C/ Thiol specific antioxidant
IPR000866	NODE_PLUS_22732.g1894	Alkyl hydroperoxide reductase subunit C/ Thiol specific antioxidant
IPR000868	NODE_MINUS_19717.g1697	Isochorismatase-like
IPR000873	NODE_MINUS_14978.g1283	AMP-dependent synthetase/ligase
IPR000873	NODE_MINUS_43533.g2732	AMP-dependent synthetase/ligase
IPR000873	NODE_MINUS_8675.g865	AMP-dependent synthetase/ligase
IPR000873	NODE_PLUS_15349.g1266	AMP-dependent synthetase/ligase
IPR000873	NODE_PLUS_50714.g2735	AMP-dependent synthetase/ligase
IPR000873	NODE_PLUS_43533.g2660	AMP-dependent synthetase/ligase
IPR000873	NODE_PLUS_800.g70	AMP-dependent synthetase/ligase
IPR000873	NODE_MINUS_8817.g873	AMP-dependent synthetase/ligase
IPR000873	NODE_MINUS_274.g33	AMP-dependent synthetase/ligase
IPR000876	NODE_PLUS_17907.g1569	Ribosomal protein S4e
IPR000878	NODE_MINUS_5792.g521	Tetrapyrrole methylase
IPR000884	NODE_MINUS_2387.g284	Thrombospondin, type 1 repeat
IPR000884	NODE_PLUS_15745.g1363	Thrombospondin, type 1 repeat
IPR000884	NODE_MINUS_11280.g993	Thrombospondin, type 1 repeat
IPR000884	NODE_PLUS_31498.g2300	Thrombospondin, type 1 repeat
IPR000884	NODE_PLUS_16835.g1436	Thrombospondin, type 1 repeat
IPR000884	NODE_MINUS_43533.g2750	Thrombospondin, type 1 repeat
IPR000884	NODE_PLUS_2387.g274	Thrombospondin, type 1 repeat
IPR000884	NODE_PLUS_15576.g1287	Thrombospondin, type 1 repeat
IPR000884	NODE_MINUS_2387.g286	Thrombospondin, type 1 repeat
IPR000884	NODE_PLUS_15576.g1280	Thrombospondin, type 1 repeat
IPR000884	NODE_MINUS_1307.g178	Thrombospondin, type 1 repeat
IPR000884	NODE_PLUS_2526.g311	Thrombospondin, type 1 repeat
IPR000884	NODE_PLUS_6035.g569	Thrombospondin, type 1 repeat
IPR000884	NODE_PLUS_1425.g183	Thrombospondin, type 1 repeat
IPR000884	NODE_PLUS_1974.g225	Thrombospondin, type 1 repeat
IPR000889	NODE_PLUS_26136.g2136	Glutathione peroxidase
IPR000892	NODE_PLUS_5792.g551	Ribosomal protein S26e
IPR000897	NODE_PLUS_13222.g1100	Signal recognition particle, SRP54 subunit, GTPase
IPR000897	NODE_MINUS_58361.g2988	Signal recognition particle, SRP54 subunit, GTPase
IPR000903	NODE_MINUS_15899.g1467	Myristoyl-CoA:protein N-myristoyltransferase
IPR000904	NODE_PLUS_20371.g1667	SEC7-like
IPR000904	NODE_PLUS_1707.g191	SEC7-like
IPR000904	NODE_MINUS_1048.g133	SEC7-like
IPR000904	NODE_PLUS_52892.g2767	SEC7-like
IPR000904	NODE_MINUS_720.g71	SEC7-like
IPR000905	NODE_PLUS_4849.g459	Peptidase M22, glycoprotease
IPR000905	NODE_PLUS_5788.g529	Peptidase M22, glycoprotease
IPR000909	NODE_MINUS_24117.g2077	Phospholipase C, phosphatidylinositol-specific , X domain
IPR000909	NODE_PLUS_1711.g193	Phospholipase C, phosphatidylinositol-specific , X domain
IPR000911	NODE_MINUS_33184.g2496	Ribosomal protein L11
IPR000911	NODE_PLUS_24117.g1981	Ribosomal protein L11
IPR000924	NODE_PLUS_26415.g2149	Glutamyl/glutaminyl-tRNA synthetase, class Ib
IPR000924	NODE_PLUS_24117.g1988	Glutamyl/glutaminyl-tRNA synthetase, class Ib
IPR000938	NODE_MINUS_32574.g2464	CAP Gly-rich domain
IPR000938	NODE_PLUS_17400.g1502	CAP Gly-rich domain
IPR000941	NODE_MINUS_31498.g2397	Enolase
IPR000949	NODE_MINUS_7742.g803	ELM2 domain
IPR000949	NODE_MINUS_19222.g1689	ELM2 domain
IPR000953	NODE_PLUS_3881.g388	Chromo domain/shadow
IPR000953	NODE_MINUS_17907.g1606	Chromo domain/shadow
IPR000953	NODE_PLUS_6743.g617	Chromo domain/shadow
IPR000953	NODE_PLUS_1001.g104	Chromo domain/shadow
IPR000953	NODE_PLUS_15648.g1322	Chromo domain/shadow
IPR000953	NODE_MINUS_3881.g380	Chromo domain/shadow
IPR000961	NODE_MINUS_49504.g2820	AGC-kinase, C-terminal
IPR000961	NODE_MINUS_8817.g872	AGC-kinase, C-terminal
IPR000961	NODE_PLUS_12616.g1086	AGC-kinase, C-terminal
IPR000961	NODE_PLUS_11789.g1014	AGC-kinase, C-terminal
IPR000961	NODE_PLUS_228.g29	AGC-kinase, C-terminal
IPR000965	NODE_PLUS_19222.g1610	Gamma-glutamyl phosphate reductase GPR
IPR000969	NODE_MINUS_14881.g1238	Structure-specific recognition protein
IPR000977	NODE_PLUS_56725.g2819	DNA ligase, ATP-dependent
IPR000979	NODE_PLUS_49504.g2683	Phosphodiesterase MJ0936
IPR000988	NODE_PLUS_28105.g2216	Ribosomal protein L24e-related
IPR000994	NODE_MINUS_902.g105	Peptidase M24, structural domain
IPR000994	NODE_MINUS_5792.g540	Peptidase M24, structural domain
IPR000994	NODE_PLUS_228.g31	Peptidase M24, structural domain
IPR000994	NODE_MINUS_15765.g1441	Peptidase M24, structural domain
IPR000994	NODE_PLUS_40637.g2583	Peptidase M24, structural domain
IPR000994	NODE_MINUS_16835.g1484	Peptidase M24, structural domain
IPR000994	NODE_PLUS_42996.g2613	Peptidase M24, structural domain
IPR000996	NODE_MINUS_17096.g1524	Clathrin light chain
IPR000998	NODE_PLUS_3469.g355	MAM domain
IPR001005	NODE_MINUS_15648.g1389	SANT/Myb domain
IPR001005	NODE_PLUS_38343.g2522	SANT/Myb domain
IPR001005	NODE_MINUS_56725.g2979	SANT/Myb domain
IPR001005	NODE_PLUS_15349.g1255	SANT/Myb domain
IPR001005	NODE_PLUS_26136.g2130	SANT/Myb domain
IPR001005	NODE_PLUS_27383.g2193	SANT/Myb domain
IPR001005	NODE_PLUS_28105.g2230	SANT/Myb domain
IPR001005	NODE_PLUS_23143.g1928	SANT/Myb domain
IPR001005	NODE_MINUS_15349.g1311	SANT/Myb domain
IPR001005	NODE_MINUS_7742.g737	SANT/Myb domain
IPR001005	NODE_PLUS_19717.g1627	SANT/Myb domain
IPR001005	NODE_PLUS_5670.g489	SANT/Myb domain
IPR001005	NODE_MINUS_17452.g1583	SANT/Myb domain
IPR001005	NODE_MINUS_15349.g1313	SANT/Myb domain
IPR001012	NODE_MINUS_228.g27	UBX
IPR001012	NODE_MINUS_40637.g2678	UBX
IPR001014	NODE_PLUS_33184.g2416	Ribosomal protein L23/L25, conserved site
IPR001015	NODE_MINUS_6897.g624	Ferrochelatase
IPR001017	NODE_MINUS_14053.g1228	Dehydrogenase, E1 component
IPR001017	NODE_MINUS_13716.g1221	Dehydrogenase, E1 component
IPR001017	NODE_MINUS_7048.g704	Dehydrogenase, E1 component
IPR001017	NODE_PLUS_6743.g611	Dehydrogenase, E1 component
IPR001026	NODE_PLUS_7048.g658	Epsin domain, N-terminal
IPR001030	NODE_MINUS_7048.g696	Aconitase/3-isopropylmalate dehydratase large subunit, alpha/beta/alpha
IPR001030	NODE_MINUS_2387.g287	Aconitase/3-isopropylmalate dehydratase large subunit, alpha/beta/alpha
IPR001031	NODE_MINUS_17907.g1639	Thioesterase
IPR001040	NODE_MINUS_19717.g1706	Translation Initiation factor eIF- 4e
IPR001040	NODE_PLUS_1048.g120	Translation Initiation factor eIF- 4e
IPR001041	NODE_MINUS_800.g80	2Fe-2S ferredoxin-type domain
IPR001041	NODE_PLUS_13385.g1166	2Fe-2S ferredoxin-type domain
IPR001041	NODE_MINUS_5788.g504	2Fe-2S ferredoxin-type domain
IPR001041	NODE_MINUS_1048.g128	2Fe-2S ferredoxin-type domain
IPR001044	NODE_PLUS_12324.g1058	Xeroderma pigmentosum group G protein
IPR001045	NODE_MINUS_6929.g629	Spermidine/spermine synthases family
IPR001046	NODE_PLUS_17195.g1498	Natural resistance-associated macrophage protein
IPR001047	NODE_MINUS_13441.g1208	Ribosomal protein S8e
IPR001048	NODE_MINUS_47595.g2790	Aspartate/glutamate/uridylate kinase
IPR001054	NODE_PLUS_1974.g218	Adenylyl cyclase class-3/4/guanylyl cyclase
IPR001054	NODE_PLUS_14053.g1199	Adenylyl cyclase class-3/4/guanylyl cyclase
IPR001054	NODE_MINUS_7742.g733	Adenylyl cyclase class-3/4/guanylyl cyclase
IPR001054	NODE_PLUS_33184.g2400	Adenylyl cyclase class-3/4/guanylyl cyclase
IPR001055	NODE_MINUS_5788.g504	Adrenodoxin
IPR001055	NODE_PLUS_13385.g1166	Adrenodoxin
IPR001057	NODE_MINUS_47595.g2790	Glutamate/acetylglutamate kinase
IPR001063	NODE_PLUS_9917.g887	Ribosomal protein L22/L17
IPR001063	NODE_MINUS_15648.g1365	Ribosomal protein L22/L17
IPR001075	NODE_MINUS_13222.g1153	NIF system FeS cluster assembly, NifU, C-terminal
IPR001075	NODE_MINUS_15765.g1447	NIF system FeS cluster assembly, NifU, C-terminal
IPR001077	NODE_MINUS_4337.g419	O-methyltransferase, family 2
IPR001078	NODE_PLUS_31498.g2325	2-oxoacid dehydrogenase acyltransferase, catalytic domain
IPR001078	NODE_MINUS_1001.g116	2-oxoacid dehydrogenase acyltransferase, catalytic domain
IPR001078	NODE_PLUS_15899.g1412	2-oxoacid dehydrogenase acyltransferase, catalytic domain
IPR001085	NODE_MINUS_17195.g1552	Serine hydroxymethyltransferase
IPR001093	NODE_MINUS_21549.g1855	IMP dehydrogenase/GMP reductase
IPR001094	NODE_PLUS_193.g5	Flavodoxin
IPR001096	NODE_PLUS_42416.g2591	Peptidase C13, legumain
IPR001098	NODE_MINUS_7742.g766	DNA-directed DNA polymerase, family A, palm domain
IPR001098	NODE_PLUS_6743.g610	DNA-directed DNA polymerase, family A, palm domain
IPR001098	NODE_MINUS_25458.g2204	DNA-directed DNA polymerase, family A, palm domain
IPR001098	NODE_MINUS_15899.g1474	DNA-directed DNA polymerase, family A, palm domain
IPR001104	NODE_MINUS_24117.g2069	3-oxo-5-alpha-steroid 4-dehydrogenase, C-terminal
IPR001107	NODE_PLUS_4337.g427	Band 7 protein
IPR001107	NODE_PLUS_32658.g2381	Band 7 protein
IPR001107	NODE_PLUS_21840.g1797	Band 7 protein
IPR001107	NODE_MINUS_7048.g689	Band 7 protein
IPR001114	NODE_PLUS_25052.g2036	Adenylosuccinate synthetase
IPR001125	NODE_MINUS_2387.g274	Recoverin
IPR001126	NODE_PLUS_8664.g826	DNA-repair protein, UmuC-like
IPR001126	NODE_PLUS_40565.g2562	DNA-repair protein, UmuC-like
IPR001126	NODE_MINUS_11124.g972	DNA-repair protein, UmuC-like
IPR001126	NODE_MINUS_50054.g2832	DNA-repair protein, UmuC-like
IPR001129	NODE_PLUS_25177.g2059	Membrane-associated, eicosanoid/glutathione metabolism (MAPEG) protein
IPR001130	NODE_MINUS_7742.g792	TatD superfamily
IPR001140	NODE_MINUS_49504.g2817	ABC transporter, transmembrane domain
IPR001140	NODE_MINUS_14978.g1254	ABC transporter, transmembrane domain
IPR001140	NODE_MINUS_34010.g2524	ABC transporter, transmembrane domain
IPR001140	NODE_MINUS_26415.g2252	ABC transporter, transmembrane domain
IPR001140	NODE_PLUS_12065.g1046	ABC transporter, transmembrane domain
IPR001140	NODE_PLUS_5788.g531	ABC transporter, transmembrane domain
IPR001140	NODE_MINUS_13222.g1145	ABC transporter, transmembrane domain
IPR001140	NODE_PLUS_8664.g845	ABC transporter, transmembrane domain
IPR001140	NODE_PLUS_31746.g2330	ABC transporter, transmembrane domain
IPR001140	NODE_MINUS_14978.g1255	ABC transporter, transmembrane domain
IPR001141	NODE_MINUS_13385.g1195	Ribosomal protein L27e
IPR001148	NODE_PLUS_11414.g1001	Alpha carbonic anhydrase
IPR001148	NODE_MINUS_11789.g1032	Alpha carbonic anhydrase
IPR001154	NODE_PLUS_3469.g364	DNA topoisomerase II, eukaryotic-type
IPR001159	NODE_PLUS_23210.g1932	Double-stranded RNA-binding
IPR001161	NODE_MINUS_7742.g800	Xeroderma pigmentosum group B protein (XP-B)
IPR001163	NODE_PLUS_22450.g1844	Ribonucleoprotein LSM domain
IPR001163	NODE_MINUS_17907.g1612	Ribonucleoprotein LSM domain
IPR001163	NODE_PLUS_56725.g2812	Ribonucleoprotein LSM domain
IPR001163	NODE_MINUS_49504.g2805	Ribonucleoprotein LSM domain
IPR001163	NODE_MINUS_6897.g625	Ribonucleoprotein LSM domain
IPR001163	NODE_PLUS_36188.g2483	Ribonucleoprotein LSM domain
IPR001163	NODE_PLUS_31498.g2303	Ribonucleoprotein LSM domain
IPR001163	NODE_PLUS_276.g40	Ribonucleoprotein LSM domain
IPR001163	NODE_MINUS_37942.g2615	Ribonucleoprotein LSM domain
IPR001163	NODE_PLUS_23210.g1948	Ribonucleoprotein LSM domain
IPR001163	NODE_MINUS_24117.g2076	Ribonucleoprotein LSM domain
IPR001163	NODE_MINUS_20412.g1832	Ribonucleoprotein LSM domain
IPR001164	NODE_PLUS_22284.g1816	Arf GTPase activating protein
IPR001164	NODE_MINUS_20371.g1795	Arf GTPase activating protein
IPR001164	NODE_PLUS_22450.g1827	Arf GTPase activating protein
IPR001173	NODE_PLUS_43533.g2642	Glycosyl transferase, family 2
IPR001173	NODE_PLUS_17150.g1483	Glycosyl transferase, family 2
IPR001173	NODE_MINUS_40637.g2673	Glycosyl transferase, family 2
IPR001176	NODE_MINUS_31746.g2423	1-aminocyclopropane-1-carboxylate synthase
IPR001179	NODE_PLUS_26415.g2141	Peptidyl-prolyl cis-trans isomerase, FKBP-type, domain
IPR001179	NODE_MINUS_20412.g1816	Peptidyl-prolyl cis-trans isomerase, FKBP-type, domain
IPR001179	NODE_MINUS_11882.g1038	Peptidyl-prolyl cis-trans isomerase, FKBP-type, domain
IPR001179	NODE_MINUS_8664.g856	Peptidyl-prolyl cis-trans isomerase, FKBP-type, domain
IPR001180	NODE_MINUS_56725.g2972	Citron-like
IPR001189	NODE_PLUS_11280.g973	Manganese/iron superoxide dismutase
IPR001189	NODE_PLUS_12420.g1064	Manganese/iron superoxide dismutase
IPR001190	NODE_MINUS_15745.g1419	Speract/scavenger receptor
IPR001190	NODE_MINUS_2387.g298	Speract/scavenger receptor
IPR001192	NODE_PLUS_1711.g193	Phosphoinositide phospholipase C
IPR001194	NODE_MINUS_2336.g246	DENN domain
IPR001196	NODE_MINUS_13398.g1202	Ribosomal protein L15, conserved site
IPR001199	NODE_PLUS_21840.g1784	Cytochrome b5
IPR001199	NODE_MINUS_49504.g2830	Cytochrome b5
IPR001199	NODE_MINUS_7048.g684	Cytochrome b5
IPR001199	NODE_MINUS_7099.g711	Cytochrome b5
IPR001199	NODE_PLUS_2336.g251	Cytochrome b5
IPR001202	NODE_PLUS_25177.g2058	WW/Rsp5/WWP
IPR001202	NODE_MINUS_8664.g841	WW/Rsp5/WWP
IPR001202	NODE_MINUS_11414.g1025	WW/Rsp5/WWP
IPR001202	NODE_MINUS_14978.g1244	WW/Rsp5/WWP
IPR001202	NODE_MINUS_26136.g2227	WW/Rsp5/WWP
IPR001202	NODE_MINUS_20412.g1803	WW/Rsp5/WWP
IPR001202	NODE_PLUS_14978.g1243	WW/Rsp5/WWP
IPR001202	NODE_PLUS_2387.g307	WW/Rsp5/WWP
IPR001204	NODE_MINUS_20412.g1802	Phosphate transporter
IPR001206	NODE_MINUS_11882.g1052	Diacylglycerol kinase, catalytic domain
IPR001206	NODE_MINUS_36188.g2575	Diacylglycerol kinase, catalytic domain
IPR001206	NODE_MINUS_7048.g670	Diacylglycerol kinase, catalytic domain
IPR001208	NODE_MINUS_10843.g944	Mini-chromosome maintenance, DNA-dependent ATPase
IPR001208	NODE_MINUS_5519.g469	Mini-chromosome maintenance, DNA-dependent ATPase
IPR001208	NODE_PLUS_17096.g1465	Mini-chromosome maintenance, DNA-dependent ATPase
IPR001208	NODE_PLUS_2074.g241	Mini-chromosome maintenance, DNA-dependent ATPase
IPR001208	NODE_MINUS_14978.g1282	Mini-chromosome maintenance, DNA-dependent ATPase
IPR001208	NODE_MINUS_53301.g2887	Mini-chromosome maintenance, DNA-dependent ATPase
IPR001208	NODE_MINUS_13398.g1204	Mini-chromosome maintenance, DNA-dependent ATPase
IPR001208	NODE_MINUS_15648.g1374	Mini-chromosome maintenance, DNA-dependent ATPase
IPR001210	NODE_PLUS_23143.g1916	Ribosomal protein S17e
IPR001214	NODE_PLUS_2494.g309	SET domain
IPR001214	NODE_MINUS_7424.g712	SET domain
IPR001214	NODE_PLUS_58361.g2870	SET domain
IPR001214	NODE_PLUS_17907.g1537	SET domain
IPR001214	NODE_PLUS_20371.g1688	SET domain
IPR001214	NODE_MINUS_14978.g1242	SET domain
IPR001214	NODE_MINUS_19047.g1685	SET domain
IPR001214	NODE_MINUS_31498.g2402	SET domain
IPR001214	NODE_PLUS_10843.g912	SET domain
IPR001214	NODE_MINUS_20371.g1757	SET domain
IPR001214	NODE_PLUS_5767.g510	SET domain
IPR001214	NODE_PLUS_21840.g1796	SET domain
IPR001214	NODE_MINUS_11789.g1033	SET domain
IPR001214	NODE_MINUS_3469.g355	SET domain
IPR001214	NODE_MINUS_12065.g1066	SET domain
IPR001216	NODE_PLUS_24701.g2015	Cysteine synthase/cystathionine beta-synthase P-phosphate-binding site
IPR001222	NODE_MINUS_26831.g2264	Zinc finger, TFIIS-type
IPR001222	NODE_PLUS_11414.g997	Zinc finger, TFIIS-type
IPR001227	NODE_PLUS_39892.g2546	Acyl transferase domain
IPR001227	NODE_MINUS_43533.g2732	Acyl transferase domain
IPR001227	NODE_MINUS_15899.g1456	Acyl transferase domain
IPR001227	NODE_PLUS_107.g1	Acyl transferase domain
IPR001232	NODE_MINUS_4714.g428	SKP1 component
IPR001233	NODE_MINUS_20437.g1848	RtcB family
IPR001236	NODE_MINUS_16742.g1482	Lactate/malate dehydrogenase, N-terminal
IPR001236	NODE_PLUS_17096.g1473	Lactate/malate dehydrogenase, N-terminal
IPR001241	NODE_PLUS_3469.g364	DNA topoisomerase, type IIA
IPR001241	NODE_PLUS_4993.g466	DNA topoisomerase, type IIA
IPR001245	NODE_PLUS_7048.g683	Serine-threonine/tyrosine-protein kinase catalytic domain
IPR001245	NODE_PLUS_8837.g877	Serine-threonine/tyrosine-protein kinase catalytic domain
IPR001247	NODE_PLUS_40565.g2574	Exoribonuclease, phosphorolytic domain 1
IPR001247	NODE_PLUS_26831.g2175	Exoribonuclease, phosphorolytic domain 1
IPR001247	NODE_MINUS_38343.g2618	Exoribonuclease, phosphorolytic domain 1
IPR001247	NODE_MINUS_34010.g2546	Exoribonuclease, phosphorolytic domain 1
IPR001247	NODE_MINUS_31498.g2396	Exoribonuclease, phosphorolytic domain 1
IPR001250	NODE_MINUS_1048.g121	Mannose-6-phosphate isomerase, type I
IPR001251	NODE_MINUS_720.g60	CRAL-TRIO domain
IPR001251	NODE_PLUS_1700.g190	CRAL-TRIO domain
IPR001251	NODE_PLUS_15648.g1342	CRAL-TRIO domain
IPR001251	NODE_PLUS_21840.g1785	CRAL-TRIO domain
IPR001251	NODE_MINUS_8675.g867	CRAL-TRIO domain
IPR001251	NODE_MINUS_2336.g263	CRAL-TRIO domain
IPR001251	NODE_MINUS_228.g31	CRAL-TRIO domain
IPR001251	NODE_MINUS_12281.g1069	CRAL-TRIO domain
IPR001251	NODE_MINUS_2387.g302	CRAL-TRIO domain
IPR001251	NODE_MINUS_43533.g2772	CRAL-TRIO domain
IPR001251	NODE_PLUS_13227.g1144	CRAL-TRIO domain
IPR001253	NODE_MINUS_17195.g1547	Translation initiation factor 1A (eIF-1A)
IPR001254	NODE_MINUS_20371.g1773	Peptidase S1/S6, chymotrypsin/Hap
IPR001258	NODE_MINUS_34010.g2530	NHL repeat
IPR001260	NODE_PLUS_33184.g2388	Coproporphyrinogen III oxidase, aerobic
IPR001263	NODE_PLUS_1101.g156	Phosphoinositide 3-kinase, accessory (PIK) domain
IPR001263	NODE_PLUS_3973.g398	Phosphoinositide 3-kinase, accessory (PIK) domain
IPR001266	NODE_PLUS_24117.g1983	Ribosomal protein S19e
IPR001269	NODE_PLUS_17702.g1520	tRNA-dihydrouridine synthase
IPR001269	NODE_PLUS_27413.g2197	tRNA-dihydrouridine synthase
IPR001269	NODE_MINUS_6035.g565	tRNA-dihydrouridine synthase
IPR001269	NODE_PLUS_15648.g1320	tRNA-dihydrouridine synthase
IPR001269	NODE_MINUS_22960.g1977	tRNA-dihydrouridine synthase
IPR001270	NODE_MINUS_6743.g622	Chaperonin ClpA/B
IPR001270	NODE_MINUS_28918.g2341	Chaperonin ClpA/B
IPR001270	NODE_MINUS_6743.g621	Chaperonin ClpA/B
IPR001270	NODE_MINUS_6743.g600	Chaperonin ClpA/B
IPR001270	NODE_PLUS_4114.g407	Chaperonin ClpA/B
IPR001272	NODE_MINUS_34010.g2555	Phosphoenolpyruvate carboxykinase, ATP-utilising
IPR001278	NODE_PLUS_7742.g761	Arginyl-tRNA synthetase, class Ia
IPR001279	NODE_MINUS_14978.g1265	Beta-lactamase-like
IPR001279	NODE_MINUS_5792.g526	Beta-lactamase-like
IPR001279	NODE_MINUS_4114.g401	Beta-lactamase-like
IPR001279	NODE_MINUS_58361.g2997	Beta-lactamase-like
IPR001279	NODE_PLUS_10358.g903	Beta-lactamase-like
IPR001282	NODE_MINUS_27413.g2293	Glucose-6-phosphate dehydrogenase
IPR001283	NODE_MINUS_2336.g249	Allergen V5/Tpx-1-related
IPR001295	NODE_PLUS_32574.g2360	Dihydroorotate dehydrogenase, conserved site
IPR001296	NODE_MINUS_53301.g2882	Glycosyl transferase, family 1
IPR001296	NODE_MINUS_17907.g1643	Glycosyl transferase, family 1
IPR001298	NODE_MINUS_26136.g2218	Filamin/ABP280 repeat
IPR001300	NODE_PLUS_42416.g2587	Peptidase C2, calpain, catalytic domain
IPR001300	NODE_PLUS_22450.g1823	Peptidase C2, calpain, catalytic domain
IPR001300	NODE_MINUS_28261.g2331	Peptidase C2, calpain, catalytic domain
IPR001305	NODE_MINUS_20412.g1804	Heat shock protein DnaJ, cysteine-rich domain
IPR001305	NODE_PLUS_7742.g791	Heat shock protein DnaJ, cysteine-rich domain
IPR001305	NODE_PLUS_7742.g739	Heat shock protein DnaJ, cysteine-rich domain
IPR001308	NODE_PLUS_23143.g1918	Electron transfer flavoprotein, alpha subunit
IPR001310	NODE_PLUS_2387.g272	Histidine triad (HIT) protein
IPR001310	NODE_PLUS_6929.g644	Histidine triad (HIT) protein
IPR001312	NODE_PLUS_56725.g2829	Hexokinase
IPR001313	NODE_MINUS_43533.g2781	Pumilio RNA-binding repeat
IPR001313	NODE_MINUS_2074.g242	Pumilio RNA-binding repeat
IPR001313	NODE_PLUS_2387.g298	Pumilio RNA-binding repeat
IPR001313	NODE_MINUS_43533.g2780	Pumilio RNA-binding repeat
IPR001326	NODE_MINUS_25177.g2130	Translation elongation factor EF1B, beta/delta chains, conserved site
IPR001326	NODE_PLUS_24117.g1990	Translation elongation factor EF1B, beta/delta chains, conserved site
IPR001326	NODE_MINUS_43533.g2743	Translation elongation factor EF1B, beta/delta chains, conserved site
IPR001327	NODE_MINUS_56725.g2941	Pyridine nucleotide-disulphide oxidoreductase, NAD-binding domain
IPR001327	NODE_PLUS_23210.g1941	Pyridine nucleotide-disulphide oxidoreductase, NAD-binding domain
IPR001327	NODE_PLUS_228.g23	Pyridine nucleotide-disulphide oxidoreductase, NAD-binding domain
IPR001327	NODE_MINUS_8664.g848	Pyridine nucleotide-disulphide oxidoreductase, NAD-binding domain
IPR001327	NODE_PLUS_7742.g767	Pyridine nucleotide-disulphide oxidoreductase, NAD-binding domain
IPR001327	NODE_PLUS_17096.g1470	Pyridine nucleotide-disulphide oxidoreductase, NAD-binding domain
IPR001330	NODE_MINUS_2074.g231	Prenyltransferase/squalene oxidase
IPR001339	NODE_PLUS_34010.g2440	mRNA capping enzyme
IPR001345	NODE_PLUS_58361.g2869	Phosphoglycerate/bisphosphoglycerate mutase, active site
IPR001345	NODE_MINUS_228.g18	Phosphoglycerate/bisphosphoglycerate mutase, active site
IPR001347	NODE_MINUS_18869.g1677	Sugar isomerase (SIS)
IPR001351	NODE_PLUS_7742.g798	Ribosomal protein S3, C-terminal
IPR001353	NODE_MINUS_228.g16	Proteasome, subunit alpha/beta
IPR001353	NODE_PLUS_7742.g749	Proteasome, subunit alpha/beta
IPR001353	NODE_MINUS_52892.g2859	Proteasome, subunit alpha/beta
IPR001353	NODE_MINUS_24117.g2067	Proteasome, subunit alpha/beta
IPR001353	NODE_MINUS_34204.g2566	Proteasome, subunit alpha/beta
IPR001353	NODE_MINUS_15349.g1300	Proteasome, subunit alpha/beta
IPR001353	NODE_MINUS_5792.g529	Proteasome, subunit alpha/beta
IPR001353	NODE_PLUS_5792.g549	Proteasome, subunit alpha/beta
IPR001353	NODE_MINUS_13227.g1182	Proteasome, subunit alpha/beta
IPR001353	NODE_MINUS_25190.g2154	Proteasome, subunit alpha/beta
IPR001353	NODE_PLUS_4849.g452	Proteasome, subunit alpha/beta
IPR001357	NODE_MINUS_13385.g1194	BRCT domain
IPR001357	NODE_PLUS_34010.g2453	BRCT domain
IPR001357	NODE_MINUS_50054.g2832	BRCT domain
IPR001357	NODE_PLUS_31498.g2310	BRCT domain
IPR001357	NODE_MINUS_17150.g1541	BRCT domain
IPR001357	NODE_PLUS_800.g86	BRCT domain
IPR001357	NODE_MINUS_56725.g2916	BRCT domain
IPR001357	NODE_MINUS_25052.g2119	BRCT domain
IPR001357	NODE_PLUS_17907.g1536	BRCT domain
IPR001357	NODE_PLUS_276.g36	BRCT domain
IPR001357	NODE_PLUS_4337.g426	BRCT domain
IPR001365	NODE_PLUS_7752.g805	Adenosine/AMP deaminase domain
IPR001365	NODE_MINUS_31498.g2414	Adenosine/AMP deaminase domain
IPR001365	NODE_MINUS_15899.g1462	Adenosine/AMP deaminase domain
IPR001368	NODE_MINUS_38801.g2634	TNFR/NGFR cysteine-rich region
IPR001372	NODE_PLUS_52892.g2761	Dynein light chain, type 1/2
IPR001372	NODE_PLUS_7742.g730	Dynein light chain, type 1/2
IPR001373	NODE_PLUS_13222.g1119	Cullin, N-terminal
IPR001373	NODE_MINUS_15765.g1452	Cullin, N-terminal
IPR001373	NODE_PLUS_274.g34	Cullin, N-terminal
IPR001373	NODE_MINUS_15745.g1431	Cullin, N-terminal
IPR001373	NODE_MINUS_1307.g182	Cullin, N-terminal
IPR001374	NODE_PLUS_1425.g175	Single-stranded nucleic acid binding R3H
IPR001374	NODE_PLUS_13222.g1101	Single-stranded nucleic acid binding R3H
IPR001375	NODE_MINUS_3973.g394	Peptidase S9, prolyl oligopeptidase, catalytic domain
IPR001375	NODE_PLUS_56725.g2859	Peptidase S9, prolyl oligopeptidase, catalytic domain
IPR001375	NODE_MINUS_17907.g1628	Peptidase S9, prolyl oligopeptidase, catalytic domain
IPR001377	NODE_PLUS_15648.g1330	Ribosomal protein S6e
IPR001380	NODE_MINUS_15648.g1392	Ribosomal protein L13e
IPR001383	NODE_MINUS_7048.g671	Ribosomal protein L28
IPR001387	NODE_MINUS_23143.g1997	Helix-turn-helix type 3
IPR001388	NODE_PLUS_15648.g1316	Synaptobrevin
IPR001388	NODE_PLUS_15648.g1325	Synaptobrevin
IPR001388	NODE_MINUS_331.g42	Synaptobrevin
IPR001392	NODE_MINUS_37748.g2606	Clathrin adaptor, mu subunit
IPR001392	NODE_MINUS_33184.g2490	Clathrin adaptor, mu subunit
IPR001392	NODE_MINUS_22450.g1914	Clathrin adaptor, mu subunit
IPR001392	NODE_PLUS_36188.g2495	Clathrin adaptor, mu subunit
IPR001394	NODE_MINUS_1101.g171	Peptidase C19, ubiquitin carboxyl-terminal hydrolase 2
IPR001394	NODE_PLUS_3469.g373	Peptidase C19, ubiquitin carboxyl-terminal hydrolase 2
IPR001394	NODE_MINUS_6743.g589	Peptidase C19, ubiquitin carboxyl-terminal hydrolase 2
IPR001394	NODE_MINUS_11135.g978	Peptidase C19, ubiquitin carboxyl-terminal hydrolase 2
IPR001394	NODE_PLUS_2387.g305	Peptidase C19, ubiquitin carboxyl-terminal hydrolase 2
IPR001394	NODE_MINUS_5504.g464	Peptidase C19, ubiquitin carboxyl-terminal hydrolase 2
IPR001394	NODE_MINUS_28918.g2339	Peptidase C19, ubiquitin carboxyl-terminal hydrolase 2
IPR001394	NODE_MINUS_497.g46	Peptidase C19, ubiquitin carboxyl-terminal hydrolase 2
IPR001394	NODE_PLUS_22450.g1864	Peptidase C19, ubiquitin carboxyl-terminal hydrolase 2
IPR001394	NODE_MINUS_52892.g2864	Peptidase C19, ubiquitin carboxyl-terminal hydrolase 2
IPR001394	NODE_MINUS_31498.g2415	Peptidase C19, ubiquitin carboxyl-terminal hydrolase 2
IPR001394	NODE_PLUS_32574.g2356	Peptidase C19, ubiquitin carboxyl-terminal hydrolase 2
IPR001398	NODE_PLUS_23210.g1940	Macrophage migration inhibitory factor
IPR001401	NODE_MINUS_15648.g1381	Dynamin, GTPase domain
IPR001401	NODE_PLUS_50714.g2738	Dynamin, GTPase domain
IPR001401	NODE_PLUS_20371.g1660	Dynamin, GTPase domain
IPR001401	NODE_PLUS_10331.g901	Dynamin, GTPase domain
IPR001404	NODE_MINUS_32574.g2453	Heat shock protein Hsp90
IPR001404	NODE_PLUS_11414.g1003	Heat shock protein Hsp90
IPR001404	NODE_PLUS_17195.g1491	Heat shock protein Hsp90
IPR001404	NODE_MINUS_20412.g1838	Heat shock protein Hsp90
IPR001406	NODE_MINUS_25190.g2157	Pseudouridine synthase I, TruA
IPR001412	NODE_MINUS_7742.g730	Aminoacyl-tRNA synthetase, class I, conserved site
IPR001412	NODE_MINUS_15576.g1330	Aminoacyl-tRNA synthetase, class I, conserved site
IPR001412	NODE_MINUS_17096.g1511	Aminoacyl-tRNA synthetase, class I, conserved site
IPR001412	NODE_PLUS_13201.g1090	Aminoacyl-tRNA synthetase, class I, conserved site
IPR001412	NODE_PLUS_26415.g2149	Aminoacyl-tRNA synthetase, class I, conserved site
IPR001412	NODE_MINUS_45924.g2786	Aminoacyl-tRNA synthetase, class I, conserved site
IPR001412	NODE_PLUS_7742.g761	Aminoacyl-tRNA synthetase, class I, conserved site
IPR001412	NODE_PLUS_24117.g1988	Aminoacyl-tRNA synthetase, class I, conserved site
IPR001412	NODE_MINUS_15576.g1339	Aminoacyl-tRNA synthetase, class I, conserved site
IPR001431	NODE_PLUS_21840.g1792	Peptidase M16, zinc-binding site
IPR001431	NODE_MINUS_7742.g769	Peptidase M16, zinc-binding site
IPR001431	NODE_PLUS_20371.g1671	Peptidase M16, zinc-binding site
IPR001431	NODE_MINUS_15697.g1405	Peptidase M16, zinc-binding site
IPR001433	NODE_MINUS_15899.g1473	Oxidoreductase FAD/NAD(P)-binding
IPR001433	NODE_MINUS_7742.g776	Oxidoreductase FAD/NAD(P)-binding
IPR001433	NODE_PLUS_2336.g249	Oxidoreductase FAD/NAD(P)-binding
IPR001433	NODE_PLUS_5792.g548	Oxidoreductase FAD/NAD(P)-binding
IPR001440	NODE_MINUS_11414.g997	Tetratricopeptide TPR-1
IPR001440	NODE_MINUS_23143.g1990	Tetratricopeptide TPR-1
IPR001441	NODE_PLUS_5727.g500	Di-trans-poly-cis-decaprenylcistransferase-like
IPR001451	NODE_PLUS_5727.g499	Bacterial transferase hexapeptide repeat
IPR001451	NODE_MINUS_39892.g2640	Bacterial transferase hexapeptide repeat
IPR001452	NODE_PLUS_3222.g334	Src homology-3 domain
IPR001461	NODE_MINUS_20412.g1833	Peptidase A1
IPR001461	NODE_PLUS_50054.g2727	Peptidase A1
IPR001461	NODE_MINUS_2387.g275	Peptidase A1
IPR001461	NODE_MINUS_56725.g2976	Peptidase A1
IPR001461	NODE_PLUS_21840.g1793	Peptidase A1
IPR001461	NODE_MINUS_11414.g1009	Peptidase A1
IPR001466	NODE_PLUS_33184.g2391	Beta-lactamase-related
IPR001469	NODE_PLUS_15899.g1399	ATPase, F1 complex, delta/epsilon subunit
IPR001471	NODE_PLUS_33854.g2429	AP2/ERF domain
IPR001471	NODE_MINUS_14881.g1240	AP2/ERF domain
IPR001471	NODE_MINUS_15899.g1461	AP2/ERF domain
IPR001471	NODE_PLUS_23143.g1925	AP2/ERF domain
IPR001471	NODE_PLUS_14881.g1215	AP2/ERF domain
IPR001471	NODE_MINUS_2387.g278	AP2/ERF domain
IPR001471	NODE_PLUS_24701.g2012	AP2/ERF domain
IPR001471	NODE_MINUS_26415.g2245	AP2/ERF domain
IPR001471	NODE_PLUS_3286.g335	AP2/ERF domain
IPR001471	NODE_MINUS_25398.g2170	AP2/ERF domain
IPR001471	NODE_PLUS_228.g14	AP2/ERF domain
IPR001471	NODE_MINUS_12534.g1107	AP2/ERF domain
IPR001471	NODE_PLUS_23143.g1909	AP2/ERF domain
IPR001471	NODE_MINUS_7742.g752	AP2/ERF domain
IPR001471	NODE_MINUS_37942.g2611	AP2/ERF domain
IPR001471	NODE_MINUS_7048.g703	AP2/ERF domain
IPR001471	NODE_MINUS_5727.g480	AP2/ERF domain
IPR001471	NODE_PLUS_56725.g2811	AP2/ERF domain
IPR001471	NODE_PLUS_2526.g319	AP2/ERF domain
IPR001471	NODE_PLUS_31498.g2319	AP2/ERF domain
IPR001471	NODE_PLUS_3833.g381	AP2/ERF domain
IPR001471	NODE_MINUS_10843.g943	AP2/ERF domain
IPR001471	NODE_MINUS_16835.g1494	AP2/ERF domain
IPR001471	NODE_MINUS_15697.g1408	AP2/ERF domain
IPR001471	NODE_MINUS_228.g12	AP2/ERF domain
IPR001471	NODE_PLUS_5788.g522	AP2/ERF domain
IPR001471	NODE_MINUS_25177.g2152	AP2/ERF domain
IPR001471	NODE_MINUS_32574.g2471	AP2/ERF domain
IPR001471	NODE_PLUS_9382.g883	AP2/ERF domain
IPR001471	NODE_PLUS_20412.g1747	AP2/ERF domain
IPR001471	NODE_PLUS_11414.g998	AP2/ERF domain
IPR001471	NODE_PLUS_26415.g2159	AP2/ERF domain
IPR001471	NODE_PLUS_17096.g1455	AP2/ERF domain
IPR001471	NODE_PLUS_36188.g2491	AP2/ERF domain
IPR001471	NODE_PLUS_5788.g525	AP2/ERF domain
IPR001471	NODE_PLUS_31498.g2306	AP2/ERF domain
IPR001471	NODE_PLUS_5670.g498	AP2/ERF domain
IPR001471	NODE_MINUS_11124.g965	AP2/ERF domain
IPR001471	NODE_PLUS_10824.g909	AP2/ERF domain
IPR001471	NODE_PLUS_800.g84	AP2/ERF domain
IPR001471	NODE_PLUS_7048.g650	AP2/ERF domain
IPR001471	NODE_MINUS_56725.g2948	AP2/ERF domain
IPR001471	NODE_PLUS_15648.g1321	AP2/ERF domain
IPR001473	NODE_PLUS_12534.g1078	Clathrin, heavy chain, propeller, N-terminal
IPR001474	NODE_PLUS_5792.g546	GTP cyclohydrolase I
IPR001478	NODE_MINUS_20371.g1773	PDZ domain
IPR001478	NODE_PLUS_7742.g773	PDZ domain
IPR001478	NODE_PLUS_22960.g1900	PDZ domain
IPR001478	NODE_MINUS_24117.g2083	PDZ domain
IPR001487	NODE_MINUS_20412.g1819	Bromodomain
IPR001487	NODE_PLUS_17400.g1501	Bromodomain
IPR001487	NODE_PLUS_43533.g2653	Bromodomain
IPR001487	NODE_PLUS_25177.g2056	Bromodomain
IPR001487	NODE_PLUS_58361.g2870	Bromodomain
IPR001487	NODE_PLUS_33184.g2394	Bromodomain
IPR001487	NODE_PLUS_11030.g936	Bromodomain
IPR001487	NODE_MINUS_11882.g1037	Bromodomain
IPR001487	NODE_PLUS_34204.g2475	Bromodomain
IPR001487	NODE_MINUS_25458.g2188	Bromodomain
IPR001487	NODE_PLUS_11414.g977	Bromodomain
IPR001494	NODE_PLUS_9324.g879	Importin-beta, N-terminal
IPR001494	NODE_MINUS_20371.g1765	Importin-beta, N-terminal
IPR001494	NODE_MINUS_25177.g2141	Importin-beta, N-terminal
IPR001494	NODE_MINUS_31498.g2393	Importin-beta, N-terminal
IPR001509	NODE_PLUS_6743.g598	NAD-dependent epimerase/dehydratase
IPR001509	NODE_PLUS_25458.g2103	NAD-dependent epimerase/dehydratase
IPR001509	NODE_MINUS_17907.g1599	NAD-dependent epimerase/dehydratase
IPR001509	NODE_PLUS_52892.g2752	NAD-dependent epimerase/dehydratase
IPR001510	NODE_PLUS_25458.g2112	Zinc finger, PARP-type
IPR001510	NODE_MINUS_13385.g1194	Zinc finger, PARP-type
IPR001515	NODE_MINUS_15745.g1419	Ribosomal protein L32e
IPR001525	NODE_PLUS_42996.g2613	C-5 cytosine methyltransferase
IPR001525	NODE_MINUS_20371.g1782	C-5 cytosine methyltransferase
IPR001529	NODE_PLUS_11414.g997	DNA-directed RNA polymerase, M/15kDa subunit
IPR001533	NODE_MINUS_56725.g2968	Transcriptional coactivator/pterin dehydratase
IPR001537	NODE_MINUS_11882.g1044	tRNA/rRNA methyltransferase, SpoU
IPR001537	NODE_MINUS_25398.g2165	tRNA/rRNA methyltransferase, SpoU
IPR001537	NODE_PLUS_6710.g596	tRNA/rRNA methyltransferase, SpoU
IPR001544	NODE_MINUS_7742.g735	Aminotransferase, class IV
IPR001557	NODE_PLUS_17096.g1473	L-lactate/malate dehydrogenase
IPR001557	NODE_MINUS_16742.g1482	L-lactate/malate dehydrogenase
IPR001564	NODE_PLUS_7048.g681	Nucleoside diphosphate kinase
IPR001564	NODE_PLUS_40565.g2564	Nucleoside diphosphate kinase
IPR001564	NODE_PLUS_50054.g2729	Nucleoside diphosphate kinase
IPR001567	NODE_MINUS_4789.g435	Peptidase M3A/M3B
IPR001567	NODE_PLUS_56725.g2838	Peptidase M3A/M3B
IPR001569	NODE_PLUS_20437.g1755	Ribosomal protein L37e
IPR001576	NODE_MINUS_27413.g2290	Phosphoglycerate kinase
IPR001576	NODE_MINUS_32574.g2470	Phosphoglycerate kinase
IPR001577	NODE_PLUS_6035.g579	Peptidase M8, leishmanolysin
IPR001578	NODE_PLUS_17764.g1526	Peptidase C12, ubiquitin carboxyl-terminal hydrolase 1
IPR001578	NODE_MINUS_2601.g316	Peptidase C12, ubiquitin carboxyl-terminal hydrolase 1
IPR001580	NODE_PLUS_27413.g2205	Calreticulin/calnexin
IPR001585	NODE_PLUS_20371.g1672	Transaldolase
IPR001593	NODE_PLUS_800.g92	Ribosomal protein S3Ae
IPR001594	NODE_PLUS_3881.g393	Zinc finger, DHHC-type, palmitoyltransferase
IPR001594	NODE_PLUS_5792.g559	Zinc finger, DHHC-type, palmitoyltransferase
IPR001594	NODE_PLUS_14978.g1239	Zinc finger, DHHC-type, palmitoyltransferase
IPR001594	NODE_MINUS_7900.g824	Zinc finger, DHHC-type, palmitoyltransferase
IPR001594	NODE_MINUS_5792.g519	Zinc finger, DHHC-type, palmitoyltransferase
IPR001594	NODE_PLUS_7048.g692	Zinc finger, DHHC-type, palmitoyltransferase
IPR001594	NODE_MINUS_22450.g1936	Zinc finger, DHHC-type, palmitoyltransferase
IPR001594	NODE_MINUS_13222.g1136	Zinc finger, DHHC-type, palmitoyltransferase
IPR001594	NODE_MINUS_42416.g2689	Zinc finger, DHHC-type, palmitoyltransferase
IPR001594	NODE_PLUS_1068.g135	Zinc finger, DHHC-type, palmitoyltransferase
IPR001606	NODE_PLUS_14053.g1199	ARID/BRIGHT DNA-binding domain
IPR001607	NODE_PLUS_43533.g2663	Zinc finger, UBP-type
IPR001607	NODE_MINUS_31498.g2415	Zinc finger, UBP-type
IPR001607	NODE_PLUS_22450.g1864	Zinc finger, UBP-type
IPR001607	NODE_MINUS_7742.g798	Zinc finger, UBP-type
IPR001608	NODE_MINUS_7742.g757	Alanine racemase, N-terminal
IPR001609	NODE_MINUS_276.g36	Myosin head, motor domain
IPR001609	NODE_PLUS_22960.g1901	Myosin head, motor domain
IPR001609	NODE_MINUS_7703.g721	Myosin head, motor domain
IPR001609	NODE_PLUS_25398.g2079	Myosin head, motor domain
IPR001609	NODE_MINUS_1001.g110	Myosin head, motor domain
IPR001609	NODE_MINUS_25177.g2137	Myosin head, motor domain
IPR001609	NODE_PLUS_1324.g162	Myosin head, motor domain
IPR001609	NODE_PLUS_276.g39	Myosin head, motor domain
IPR001609	NODE_PLUS_56725.g2860	Myosin head, motor domain
IPR001609	NODE_MINUS_31498.g2406	Myosin head, motor domain
IPR001609	NODE_PLUS_11414.g986	Myosin head, motor domain
IPR001611	NODE_PLUS_1974.g217	Leucine-rich repeat
IPR001611	NODE_MINUS_56725.g2969	Leucine-rich repeat
IPR001611	NODE_MINUS_12616.g1110	Leucine-rich repeat
IPR001611	NODE_MINUS_42416.g2690	Leucine-rich repeat
IPR001611	NODE_PLUS_3088.g327	Leucine-rich repeat
IPR001611	NODE_MINUS_24117.g2065	Leucine-rich repeat
IPR001611	NODE_PLUS_800.g97	Leucine-rich repeat
IPR001611	NODE_MINUS_49504.g2824	Leucine-rich repeat
IPR001611	NODE_MINUS_18869.g1676	Leucine-rich repeat
IPR001611	NODE_PLUS_15576.g1301	Leucine-rich repeat
IPR001611	NODE_MINUS_30201.g2358	Leucine-rich repeat
IPR001611	NODE_PLUS_25052.g2046	Leucine-rich repeat
IPR001611	NODE_MINUS_42416.g2685	Leucine-rich repeat
IPR001611	NODE_PLUS_20412.g1715	Leucine-rich repeat
IPR001611	NODE_PLUS_26415.g2158	Leucine-rich repeat
IPR001611	NODE_MINUS_35028.g2568	Leucine-rich repeat
IPR001611	NODE_PLUS_31498.g2320	Leucine-rich repeat
IPR001611	NODE_MINUS_43533.g2766	Leucine-rich repeat
IPR001611	NODE_PLUS_30201.g2262	Leucine-rich repeat
IPR001611	NODE_PLUS_8817.g867	Leucine-rich repeat
IPR001611	NODE_MINUS_39892.g2649	Leucine-rich repeat
IPR001619	NODE_PLUS_11280.g970	Sec1-like protein
IPR001619	NODE_PLUS_58361.g2877	Sec1-like protein
IPR001619	NODE_MINUS_24117.g2080	Sec1-like protein
IPR001619	NODE_MINUS_52892.g2854	Sec1-like protein
IPR001619	NODE_PLUS_13227.g1157	Sec1-like protein
IPR001623	NODE_PLUS_7048.g693	Heat shock protein DnaJ, N-terminal
IPR001623	NODE_PLUS_11414.g996	Heat shock protein DnaJ, N-terminal
IPR001623	NODE_MINUS_27555.g2298	Heat shock protein DnaJ, N-terminal
IPR001623	NODE_MINUS_20412.g1805	Heat shock protein DnaJ, N-terminal
IPR001623	NODE_MINUS_17096.g1514	Heat shock protein DnaJ, N-terminal
IPR001623	NODE_MINUS_11882.g1043	Heat shock protein DnaJ, N-terminal
IPR001623	NODE_PLUS_5767.g514	Heat shock protein DnaJ, N-terminal
IPR001623	NODE_PLUS_20371.g1684	Heat shock protein DnaJ, N-terminal
IPR001623	NODE_PLUS_32574.g2361	Heat shock protein DnaJ, N-terminal
IPR001623	NODE_MINUS_4891.g454	Heat shock protein DnaJ, N-terminal
IPR001623	NODE_MINUS_21840.g1874	Heat shock protein DnaJ, N-terminal
IPR001623	NODE_MINUS_15576.g1349	Heat shock protein DnaJ, N-terminal
IPR001623	NODE_MINUS_15648.g1389	Heat shock protein DnaJ, N-terminal
IPR001623	NODE_PLUS_7048.g653	Heat shock protein DnaJ, N-terminal
IPR001623	NODE_MINUS_5788.g515	Heat shock protein DnaJ, N-terminal
IPR001623	NODE_MINUS_2336.g254	Heat shock protein DnaJ, N-terminal
IPR001623	NODE_MINUS_1974.g215	Heat shock protein DnaJ, N-terminal
IPR001623	NODE_MINUS_20412.g1804	Heat shock protein DnaJ, N-terminal
IPR001623	NODE_PLUS_20437.g1749	Heat shock protein DnaJ, N-terminal
IPR001623	NODE_MINUS_23210.g2027	Heat shock protein DnaJ, N-terminal
IPR001623	NODE_PLUS_2387.g273	Heat shock protein DnaJ, N-terminal
IPR001623	NODE_MINUS_3469.g351	Heat shock protein DnaJ, N-terminal
IPR001623	NODE_MINUS_7742.g750	Heat shock protein DnaJ, N-terminal
IPR001623	NODE_PLUS_15648.g1344	Heat shock protein DnaJ, N-terminal
IPR001623	NODE_PLUS_17096.g1461	Heat shock protein DnaJ, N-terminal
IPR001623	NODE_PLUS_56725.g2799	Heat shock protein DnaJ, N-terminal
IPR001623	NODE_MINUS_13201.g1116	Heat shock protein DnaJ, N-terminal
IPR001623	NODE_PLUS_11414.g1000	Heat shock protein DnaJ, N-terminal
IPR001631	NODE_MINUS_42416.g2696	DNA topoisomerase I
IPR001632	NODE_MINUS_22450.g1924	G-protein, beta subunit
IPR001645	NODE_MINUS_39892.g2653	Folylpolyglutamate synthetase
IPR001648	NODE_PLUS_15899.g1398	Ribosomal protein S18
IPR001650	NODE_MINUS_36188.g2579	Helicase, C-terminal
IPR001650	NODE_MINUS_38343.g2617	Helicase, C-terminal
IPR001650	NODE_PLUS_24117.g1970	Helicase, C-terminal
IPR001650	NODE_PLUS_1425.g168	Helicase, C-terminal
IPR001650	NODE_PLUS_7742.g771	Helicase, C-terminal
IPR001650	NODE_PLUS_14978.g1248	Helicase, C-terminal
IPR001650	NODE_PLUS_15697.g1347	Helicase, C-terminal
IPR001650	NODE_PLUS_17195.g1488	Helicase, C-terminal
IPR001650	NODE_PLUS_5792.g566	Helicase, C-terminal
IPR001650	NODE_PLUS_25458.g2112	Helicase, C-terminal
IPR001650	NODE_MINUS_5727.g484	Helicase, C-terminal
IPR001650	NODE_MINUS_7742.g783	Helicase, C-terminal
IPR001650	NODE_PLUS_13385.g1167	Helicase, C-terminal
IPR001650	NODE_PLUS_17452.g1519	Helicase, C-terminal
IPR001650	NODE_PLUS_3469.g357	Helicase, C-terminal
IPR001650	NODE_PLUS_1307.g161	Helicase, C-terminal
IPR001650	NODE_MINUS_56725.g2980	Helicase, C-terminal
IPR001650	NODE_PLUS_50054.g2725	Helicase, C-terminal
IPR001650	NODE_MINUS_8664.g858	Helicase, C-terminal
IPR001650	NODE_MINUS_15899.g1470	Helicase, C-terminal
IPR001650	NODE_PLUS_21840.g1799	Helicase, C-terminal
IPR001650	NODE_PLUS_25398.g2084	Helicase, C-terminal
IPR001650	NODE_MINUS_36188.g2578	Helicase, C-terminal
IPR001650	NODE_MINUS_7715.g725	Helicase, C-terminal
IPR001650	NODE_MINUS_2336.g252	Helicase, C-terminal
IPR001650	NODE_PLUS_31151.g2283	Helicase, C-terminal
IPR001650	NODE_MINUS_20371.g1753	Helicase, C-terminal
IPR001650	NODE_PLUS_2336.g256	Helicase, C-terminal
IPR001650	NODE_MINUS_7742.g800	Helicase, C-terminal
IPR001650	NODE_PLUS_56725.g2804	Helicase, C-terminal
IPR001650	NODE_PLUS_31498.g2321	Helicase, C-terminal
IPR001650	NODE_MINUS_7742.g759	Helicase, C-terminal
IPR001650	NODE_PLUS_27383.g2193	Helicase, C-terminal
IPR001650	NODE_PLUS_15576.g1285	Helicase, C-terminal
IPR001650	NODE_PLUS_14978.g1240	Helicase, C-terminal
IPR001650	NODE_MINUS_17096.g1531	Helicase, C-terminal
IPR001650	NODE_PLUS_50054.g2720	Helicase, C-terminal
IPR001650	NODE_MINUS_7742.g748	Helicase, C-terminal
IPR001650	NODE_PLUS_13227.g1141	Helicase, C-terminal
IPR001650	NODE_MINUS_15765.g1440	Helicase, C-terminal
IPR001650	NODE_MINUS_42996.g2709	Helicase, C-terminal
IPR001650	NODE_PLUS_12420.g1065	Helicase, C-terminal
IPR001650	NODE_PLUS_33184.g2394	Helicase, C-terminal
IPR001650	NODE_MINUS_12420.g1098	Helicase, C-terminal
IPR001650	NODE_MINUS_14978.g1245	Helicase, C-terminal
IPR001650	NODE_PLUS_6743.g617	Helicase, C-terminal
IPR001650	NODE_PLUS_15349.g1253	Helicase, C-terminal
IPR001650	NODE_PLUS_20371.g1669	Helicase, C-terminal
IPR001650	NODE_PLUS_6253.g590	Helicase, C-terminal
IPR001650	NODE_MINUS_20371.g1750	Helicase, C-terminal
IPR001650	NODE_PLUS_4114.g416	Helicase, C-terminal
IPR001650	NODE_PLUS_33184.g2386	Helicase, C-terminal
IPR001650	NODE_MINUS_12534.g1103	Helicase, C-terminal
IPR001650	NODE_MINUS_22450.g1925	Helicase, C-terminal
IPR001650	NODE_MINUS_4849.g448	Helicase, C-terminal
IPR001650	NODE_PLUS_12534.g1080	Helicase, C-terminal
IPR001650	NODE_PLUS_800.g73	Helicase, C-terminal
IPR001650	NODE_MINUS_22732.g1964	Helicase, C-terminal
IPR001650	NODE_PLUS_34010.g2446	Helicase, C-terminal
IPR001650	NODE_MINUS_17150.g1544	Helicase, C-terminal
IPR001650	NODE_PLUS_17901.g1532	Helicase, C-terminal
IPR001650	NODE_PLUS_27413.g2202	Helicase, C-terminal
IPR001650	NODE_PLUS_23143.g1924	Helicase, C-terminal
IPR001650	NODE_MINUS_11414.g1028	Helicase, C-terminal
IPR001650	NODE_MINUS_12065.g1057	Helicase, C-terminal
IPR001650	NODE_MINUS_22284.g1904	Helicase, C-terminal
IPR001650	NODE_MINUS_22450.g1938	Helicase, C-terminal
IPR001650	NODE_MINUS_33854.g2516	Helicase, C-terminal
IPR001650	NODE_PLUS_21840.g1791	Helicase, C-terminal
IPR001650	NODE_PLUS_8675.g857	Helicase, C-terminal
IPR001656	NODE_PLUS_20412.g1712	Pseudouridine synthase, TruD
IPR001660	NODE_PLUS_7048.g683	Sterile alpha motif domain
IPR001661	NODE_MINUS_21549.g1865	Glycoside hydrolase, family 37
IPR001662	NODE_MINUS_7099.g711	Translation elongation factor EF1B, gamma chain, conserved
IPR001666	NODE_MINUS_31746.g2422	Phosphatidylinositol transfer protein
IPR001667	NODE_PLUS_24117.g2004	Phosphoesterase, RecJ-like
IPR001672	NODE_MINUS_39892.g2651	Phosphoglucose isomerase (PGI)
IPR001672	NODE_MINUS_39892.g2652	Phosphoglucose isomerase (PGI)
IPR001674	NODE_PLUS_2336.g253	GMP synthase, C-terminal
IPR001678	NODE_PLUS_18869.g1601	Bacterial Fmu (Sun)/eukaryotic nucleolar NOL1/Nop2p
IPR001678	NODE_PLUS_25019.g2029	Bacterial Fmu (Sun)/eukaryotic nucleolar NOL1/Nop2p
IPR001678	NODE_MINUS_11414.g1003	Bacterial Fmu (Sun)/eukaryotic nucleolar NOL1/Nop2p
IPR001678	NODE_MINUS_20371.g1762	Bacterial Fmu (Sun)/eukaryotic nucleolar NOL1/Nop2p
IPR001678	NODE_MINUS_17195.g1549	Bacterial Fmu (Sun)/eukaryotic nucleolar NOL1/Nop2p
IPR001678	NODE_MINUS_17907.g1615	Bacterial Fmu (Sun)/eukaryotic nucleolar NOL1/Nop2p
IPR001678	NODE_PLUS_1425.g167	Bacterial Fmu (Sun)/eukaryotic nucleolar NOL1/Nop2p
IPR001679	NODE_MINUS_17907.g1609	NAD-dependent DNA ligase
IPR001680	NODE_PLUS_15765.g1385	WD40 repeat
IPR001680	NODE_MINUS_22450.g1924	WD40 repeat
IPR001680	NODE_MINUS_24701.g2098	WD40 repeat
IPR001680	NODE_PLUS_11882.g1028	WD40 repeat
IPR001680	NODE_MINUS_12367.g1090	WD40 repeat
IPR001680	NODE_MINUS_11414.g1019	WD40 repeat
IPR001680	NODE_PLUS_22450.g1839	WD40 repeat
IPR001680	NODE_PLUS_26792.g2162	WD40 repeat
IPR001680	NODE_PLUS_40637.g2576	WD40 repeat
IPR001680	NODE_PLUS_42996.g2605	WD40 repeat
IPR001680	NODE_MINUS_14843.g1235	WD40 repeat
IPR001680	NODE_PLUS_37748.g2517	WD40 repeat
IPR001680	NODE_MINUS_52892.g2856	WD40 repeat
IPR001680	NODE_MINUS_11280.g989	WD40 repeat
IPR001680	NODE_PLUS_17901.g1530	WD40 repeat
IPR001680	NODE_PLUS_7048.g673	WD40 repeat
IPR001680	NODE_MINUS_40565.g2666	WD40 repeat
IPR001680	NODE_MINUS_23143.g1987	WD40 repeat
IPR001680	NODE_MINUS_25458.g2188	WD40 repeat
IPR001680	NODE_MINUS_16835.g1485	WD40 repeat
IPR001680	NODE_MINUS_31746.g2427	WD40 repeat
IPR001680	NODE_MINUS_25458.g2206	WD40 repeat
IPR001680	NODE_MINUS_17400.g1580	WD40 repeat
IPR001680	NODE_PLUS_20371.g1655	WD40 repeat
IPR001680	NODE_MINUS_11882.g1046	WD40 repeat
IPR001680	NODE_PLUS_4114.g420	WD40 repeat
IPR001680	NODE_MINUS_14978.g1266	WD40 repeat
IPR001680	NODE_PLUS_33184.g2387	WD40 repeat
IPR001680	NODE_PLUS_15576.g1292	WD40 repeat
IPR001680	NODE_MINUS_7742.g802	WD40 repeat
IPR001680	NODE_MINUS_17901.g1596	WD40 repeat
IPR001680	NODE_MINUS_17907.g1624	WD40 repeat
IPR001680	NODE_MINUS_8664.g839	WD40 repeat
IPR001680	NODE_MINUS_15745.g1424	WD40 repeat
IPR001680	NODE_PLUS_31498.g2300	WD40 repeat
IPR001680	NODE_PLUS_33184.g2402	WD40 repeat
IPR001680	NODE_PLUS_4993.g466	WD40 repeat
IPR001680	NODE_MINUS_25458.g2192	WD40 repeat
IPR001680	NODE_MINUS_54020.g2900	WD40 repeat
IPR001680	NODE_MINUS_20412.g1798	WD40 repeat
IPR001680	NODE_PLUS_33184.g2406	WD40 repeat
IPR001680	NODE_PLUS_7780.g807	WD40 repeat
IPR001680	NODE_MINUS_19047.g1682	WD40 repeat
IPR001680	NODE_PLUS_6743.g615	WD40 repeat
IPR001680	NODE_PLUS_20371.g1639	WD40 repeat
IPR001680	NODE_PLUS_11789.g1012	WD40 repeat
IPR001680	NODE_PLUS_7048.g700	WD40 repeat
IPR001680	NODE_MINUS_6097.g568	WD40 repeat
IPR001680	NODE_MINUS_4114.g402	WD40 repeat
IPR001680	NODE_PLUS_24117.g1967	WD40 repeat
IPR001680	NODE_MINUS_23210.g2031	WD40 repeat
IPR001680	NODE_PLUS_8664.g848	WD40 repeat
IPR001680	NODE_MINUS_1068.g157	WD40 repeat
IPR001680	NODE_MINUS_23272.g2044	WD40 repeat
IPR001680	NODE_MINUS_10843.g941	WD40 repeat
IPR001680	NODE_MINUS_45403.g2785	WD40 repeat
IPR001680	NODE_MINUS_12065.g1062	WD40 repeat
IPR001680	NODE_MINUS_43533.g2782	WD40 repeat
IPR001680	NODE_PLUS_42996.g2604	WD40 repeat
IPR001680	NODE_PLUS_5792.g568	WD40 repeat
IPR001680	NODE_PLUS_52892.g2758	WD40 repeat
IPR001680	NODE_PLUS_22450.g1851	WD40 repeat
IPR001680	NODE_PLUS_22240.g1805	WD40 repeat
IPR001680	NODE_MINUS_11882.g1043	WD40 repeat
IPR001680	NODE_PLUS_42996.g2608	WD40 repeat
IPR001680	NODE_MINUS_7703.g717	WD40 repeat
IPR001680	NODE_MINUS_15648.g1367	WD40 repeat
IPR001680	NODE_MINUS_33854.g2520	WD40 repeat
IPR001680	NODE_PLUS_53301.g2785	WD40 repeat
IPR001680	NODE_MINUS_52892.g2872	WD40 repeat
IPR001680	NODE_MINUS_52892.g2865	WD40 repeat
IPR001680	NODE_MINUS_52892.g2857	WD40 repeat
IPR001680	NODE_PLUS_5788.g528	WD40 repeat
IPR001680	NODE_MINUS_19717.g1722	WD40 repeat
IPR001680	NODE_MINUS_7099.g706	WD40 repeat
IPR001680	NODE_PLUS_28105.g2218	WD40 repeat
IPR001680	NODE_PLUS_26415.g2157	WD40 repeat
IPR001680	NODE_MINUS_11030.g956	WD40 repeat
IPR001680	NODE_MINUS_27413.g2289	WD40 repeat
IPR001680	NODE_MINUS_14667.g1233	WD40 repeat
IPR001680	NODE_PLUS_17907.g1570	WD40 repeat
IPR001680	NODE_MINUS_26136.g2220	WD40 repeat
IPR001680	NODE_MINUS_15899.g1476	WD40 repeat
IPR001680	NODE_MINUS_7048.g674	WD40 repeat
IPR001680	NODE_MINUS_6035.g555	WD40 repeat
IPR001680	NODE_PLUS_39892.g2553	WD40 repeat
IPR001680	NODE_PLUS_42996.g2597	WD40 repeat
IPR001680	NODE_MINUS_12324.g1085	WD40 repeat
IPR001680	NODE_MINUS_25398.g2164	WD40 repeat
IPR001680	NODE_MINUS_1068.g156	WD40 repeat
IPR001680	NODE_PLUS_7742.g732	WD40 repeat
IPR001680	NODE_PLUS_39892.g2551	WD40 repeat
IPR001680	NODE_MINUS_43533.g2758	WD40 repeat
IPR001680	NODE_PLUS_1974.g219	WD40 repeat
IPR001680	NODE_PLUS_33184.g2413	WD40 repeat
IPR001680	NODE_PLUS_276.g39	WD40 repeat
IPR001680	NODE_PLUS_20371.g1662	WD40 repeat
IPR001680	NODE_MINUS_52892.g2866	WD40 repeat
IPR001680	NODE_MINUS_7048.g641	WD40 repeat
IPR001680	NODE_PLUS_13222.g1108	WD40 repeat
IPR001683	NODE_MINUS_7048.g655	Phox homologous domain
IPR001683	NODE_MINUS_6743.g618	Phox homologous domain
IPR001683	NODE_MINUS_19717.g1710	Phox homologous domain
IPR001683	NODE_PLUS_11789.g1012	Phox homologous domain
IPR001684	NODE_MINUS_28261.g2336	Ribosomal protein L27
IPR001684	NODE_MINUS_17764.g1588	Ribosomal protein L27
IPR001684	NODE_PLUS_20371.g1685	Ribosomal protein L27
IPR001697	NODE_PLUS_13227.g1156	Pyruvate kinase
IPR001697	NODE_MINUS_37748.g2604	Pyruvate kinase
IPR001698	NODE_PLUS_52892.g2757	WASH complex, F-actin capping protein, beta subunit
IPR001708	NODE_MINUS_3881.g386	Membrane insertion protein, OxaA/YidC
IPR001709	NODE_PLUS_5792.g548	Flavoprotein pyridine nucleotide cytochrome reductase
IPR001709	NODE_PLUS_2336.g249	Flavoprotein pyridine nucleotide cytochrome reductase
IPR001709	NODE_MINUS_15899.g1473	Flavoprotein pyridine nucleotide cytochrome reductase
IPR001711	NODE_PLUS_1711.g193	Phospholipase C, phosphatidylinositol-specific, Y domain
IPR001714	NODE_MINUS_5792.g540	Peptidase M24, methionine aminopeptidase
IPR001714	NODE_PLUS_228.g31	Peptidase M24, methionine aminopeptidase
IPR001715	NODE_MINUS_13227.g1162	Calponin homology domain
IPR001715	NODE_PLUS_24701.g2023	Calponin homology domain
IPR001719	NODE_MINUS_24117.g2071	Endodeoxyribonuclease IV
IPR001727	NODE_PLUS_33854.g2421	Uncharacterised protein family UPF0016
IPR001727	NODE_MINUS_3222.g324	Uncharacterised protein family UPF0016
IPR001731	NODE_PLUS_20412.g1740	Porphobilinogen synthase
IPR001733	NODE_MINUS_33854.g2512	Peptidase S26B, eukaryotic signal peptidase
IPR001734	NODE_PLUS_6743.g627	Sodium/solute symporter
IPR001734	NODE_MINUS_24074.g2049	Sodium/solute symporter
IPR001736	NODE_MINUS_17907.g1626	Phospholipase D/Transphosphatidylase
IPR001736	NODE_PLUS_56725.g2797	Phospholipase D/Transphosphatidylase
IPR001737	NODE_PLUS_31498.g2326	Ribosomal RNA adenine methylase transferase
IPR001737	NODE_PLUS_26792.g2164	Ribosomal RNA adenine methylase transferase
IPR001748	NODE_MINUS_1974.g217	G10 protein
IPR001752	NODE_PLUS_30201.g2265	Kinesin, motor domain
IPR001752	NODE_MINUS_21549.g1857	Kinesin, motor domain
IPR001752	NODE_MINUS_11124.g962	Kinesin, motor domain
IPR001752	NODE_MINUS_2387.g290	Kinesin, motor domain
IPR001752	NODE_PLUS_21566.g1780	Kinesin, motor domain
IPR001752	NODE_PLUS_37748.g2510	Kinesin, motor domain
IPR001752	NODE_PLUS_14667.g1206	Kinesin, motor domain
IPR001752	NODE_MINUS_25398.g2164	Kinesin, motor domain
IPR001752	NODE_MINUS_8664.g852	Kinesin, motor domain
IPR001752	NODE_MINUS_7742.g746	Kinesin, motor domain
IPR001752	NODE_MINUS_5727.g486	Kinesin, motor domain
IPR001752	NODE_PLUS_38801.g2533	Kinesin, motor domain
IPR001752	NODE_MINUS_24074.g2051	Kinesin, motor domain
IPR001752	NODE_PLUS_20437.g1748	Kinesin, motor domain
IPR001752	NODE_MINUS_6897.g624	Kinesin, motor domain
IPR001752	NODE_PLUS_4789.g443	Kinesin, motor domain
IPR001752	NODE_PLUS_23210.g1947	Kinesin, motor domain
IPR001752	NODE_PLUS_18869.g1597	Kinesin, motor domain
IPR001752	NODE_MINUS_37748.g2606	Kinesin, motor domain
IPR001752	NODE_PLUS_19717.g1633	Kinesin, motor domain
IPR001752	NODE_PLUS_7742.g786	Kinesin, motor domain
IPR001752	NODE_PLUS_17400.g1504	Kinesin, motor domain
IPR001753	NODE_PLUS_33854.g2425	Crotonase, core
IPR001753	NODE_MINUS_53301.g2877	Crotonase, core
IPR001753	NODE_MINUS_10843.g929	Crotonase, core
IPR001754	NODE_MINUS_11882.g1040	Orotidine 5'-phosphate decarboxylase domain
IPR001754	NODE_MINUS_22284.g1910	Orotidine 5'-phosphate decarboxylase domain
IPR001757	NODE_MINUS_18472.g1656	ATPase, P-type, K/Mg/Cd/Cu/Zn/Na/Ca/Na/H-transporter
IPR001757	NODE_MINUS_11789.g1034	ATPase, P-type, K/Mg/Cd/Cu/Zn/Na/Ca/Na/H-transporter
IPR001757	NODE_PLUS_22284.g1815	ATPase, P-type, K/Mg/Cd/Cu/Zn/Na/Ca/Na/H-transporter
IPR001757	NODE_MINUS_9917.g908	ATPase, P-type, K/Mg/Cd/Cu/Zn/Na/Ca/Na/H-transporter
IPR001757	NODE_MINUS_7742.g733	ATPase, P-type, K/Mg/Cd/Cu/Zn/Na/Ca/Na/H-transporter
IPR001757	NODE_MINUS_25177.g2146	ATPase, P-type, K/Mg/Cd/Cu/Zn/Na/Ca/Na/H-transporter
IPR001757	NODE_PLUS_2526.g314	ATPase, P-type, K/Mg/Cd/Cu/Zn/Na/Ca/Na/H-transporter
IPR001757	NODE_MINUS_31498.g2421	ATPase, P-type, K/Mg/Cd/Cu/Zn/Na/Ca/Na/H-transporter
IPR001757	NODE_PLUS_26415.g2153	ATPase, P-type, K/Mg/Cd/Cu/Zn/Na/Ca/Na/H-transporter
IPR001757	NODE_MINUS_720.g51	ATPase, P-type, K/Mg/Cd/Cu/Zn/Na/Ca/Na/H-transporter
IPR001757	NODE_PLUS_43533.g2658	ATPase, P-type, K/Mg/Cd/Cu/Zn/Na/Ca/Na/H-transporter
IPR001757	NODE_PLUS_20412.g1739	ATPase, P-type, K/Mg/Cd/Cu/Zn/Na/Ca/Na/H-transporter
IPR001757	NODE_MINUS_42996.g2712	ATPase, P-type, K/Mg/Cd/Cu/Zn/Na/Ca/Na/H-transporter
IPR001757	NODE_MINUS_40565.g2659	ATPase, P-type, K/Mg/Cd/Cu/Zn/Na/Ca/Na/H-transporter
IPR001757	NODE_MINUS_32574.g2473	ATPase, P-type, K/Mg/Cd/Cu/Zn/Na/Ca/Na/H-transporter
IPR001763	NODE_PLUS_20437.g1759	Rhodanese-like domain
IPR001763	NODE_PLUS_2387.g299	Rhodanese-like domain
IPR001763	NODE_MINUS_1068.g148	Rhodanese-like domain
IPR001763	NODE_MINUS_22450.g1951	Rhodanese-like domain
IPR001763	NODE_PLUS_13222.g1104	Rhodanese-like domain
IPR001772	NODE_PLUS_26831.g2174	Kinase-associated KA1
IPR001778	NODE_MINUS_15648.g1394	Pollen allergen Poa pIX/Phl pVI
IPR001778	NODE_MINUS_26831.g2259	Pollen allergen Poa pIX/Phl pVI
IPR001778	NODE_PLUS_16742.g1418	Pollen allergen Poa pIX/Phl pVI
IPR001778	NODE_MINUS_12367.g1090	Pollen allergen Poa pIX/Phl pVI
IPR001778	NODE_PLUS_2601.g321	Pollen allergen Poa pIX/Phl pVI
IPR001778	NODE_MINUS_22450.g1919	Pollen allergen Poa pIX/Phl pVI
IPR001778	NODE_MINUS_3469.g366	Pollen allergen Poa pIX/Phl pVI
IPR001780	NODE_PLUS_11882.g1019	Ribosomal protein L35A
IPR001781	NODE_PLUS_7742.g796	Zinc finger, LIM-type
IPR001787	NODE_MINUS_21840.g1877	Ribosomal protein L21
IPR001787	NODE_PLUS_5788.g539	Ribosomal protein L21
IPR001790	NODE_MINUS_15648.g1361	Ribosomal protein L10/acidic P0
IPR001790	NODE_PLUS_7048.g687	Ribosomal protein L10/acidic P0
IPR001792	NODE_MINUS_9324.g887	Acylphosphatase-like
IPR001792	NODE_MINUS_43533.g2745	Acylphosphatase-like
IPR001796	NODE_MINUS_17195.g1545	Dihydrofolate reductase domain
IPR001806	NODE_PLUS_49504.g2696	Small GTPase superfamily
IPR001806	NODE_PLUS_3469.g354	Small GTPase superfamily
IPR001806	NODE_MINUS_1048.g132	Small GTPase superfamily
IPR001806	NODE_MINUS_31498.g2407	Small GTPase superfamily
IPR001806	NODE_MINUS_7048.g647	Small GTPase superfamily
IPR001806	NODE_MINUS_15899.g1477	Small GTPase superfamily
IPR001806	NODE_MINUS_25052.g2115	Small GTPase superfamily
IPR001806	NODE_MINUS_10824.g924	Small GTPase superfamily
IPR001806	NODE_MINUS_276.g39	Small GTPase superfamily
IPR001806	NODE_PLUS_6743.g634	Small GTPase superfamily
IPR001806	NODE_PLUS_5767.g512	Small GTPase superfamily
IPR001806	NODE_PLUS_6035.g571	Small GTPase superfamily
IPR001806	NODE_MINUS_8664.g859	Small GTPase superfamily
IPR001806	NODE_MINUS_23210.g2032	Small GTPase superfamily
IPR001806	NODE_PLUS_7048.g665	Small GTPase superfamily
IPR001806	NODE_PLUS_34010.g2462	Small GTPase superfamily
IPR001807	NODE_PLUS_4789.g440	Chloride channel, voltage gated
IPR001810	NODE_MINUS_15899.g1471	F-box domain, cyclin-like
IPR001810	NODE_PLUS_31498.g2300	F-box domain, cyclin-like
IPR001810	NODE_PLUS_25177.g2065	F-box domain, cyclin-like
IPR001810	NODE_PLUS_13227.g1131	F-box domain, cyclin-like
IPR001810	NODE_PLUS_32574.g2365	F-box domain, cyclin-like
IPR001813	NODE_PLUS_7048.g687	Ribosomal protein 60S
IPR001813	NODE_PLUS_8832.g871	Ribosomal protein 60S
IPR001813	NODE_MINUS_1068.g159	Ribosomal protein 60S
IPR001816	NODE_MINUS_3469.g356	Translation elongation factor EFTs/EF1B
IPR001816	NODE_MINUS_30201.g2354	Translation elongation factor EFTs/EF1B
IPR001830	NODE_MINUS_20371.g1735	Glycosyl transferase, family 20
IPR001830	NODE_MINUS_7742.g778	Glycosyl transferase, family 20
IPR001830	NODE_PLUS_22284.g1819	Glycosyl transferase, family 20
IPR001834	NODE_PLUS_2336.g249	NADH:cytochrome b5 reductase (CBR)
IPR001834	NODE_MINUS_15899.g1473	NADH:cytochrome b5 reductase (CBR)
IPR001841	NODE_MINUS_15697.g1410	Zinc finger, RING-type
IPR001841	NODE_PLUS_3407.g345	Zinc finger, RING-type
IPR001841	NODE_PLUS_5788.g523	Zinc finger, RING-type
IPR001841	NODE_PLUS_27770.g2213	Zinc finger, RING-type
IPR001841	NODE_MINUS_39892.g2637	Zinc finger, RING-type
IPR001841	NODE_MINUS_13385.g1189	Zinc finger, RING-type
IPR001841	NODE_MINUS_22732.g1963	Zinc finger, RING-type
IPR001841	NODE_PLUS_39892.g2548	Zinc finger, RING-type
IPR001841	NODE_PLUS_1068.g126	Zinc finger, RING-type
IPR001841	NODE_MINUS_4789.g434	Zinc finger, RING-type
IPR001841	NODE_PLUS_9917.g886	Zinc finger, RING-type
IPR001841	NODE_PLUS_28261.g2245	Zinc finger, RING-type
IPR001841	NODE_MINUS_56725.g2925	Zinc finger, RING-type
IPR001841	NODE_MINUS_43143.g2724	Zinc finger, RING-type
IPR001841	NODE_MINUS_15648.g1366	Zinc finger, RING-type
IPR001841	NODE_PLUS_20371.g1669	Zinc finger, RING-type
IPR001841	NODE_MINUS_21566.g1872	Zinc finger, RING-type
IPR001841	NODE_PLUS_15899.g1409	Zinc finger, RING-type
IPR001841	NODE_PLUS_25458.g2112	Zinc finger, RING-type
IPR001841	NODE_MINUS_17400.g1572	Zinc finger, RING-type
IPR001841	NODE_MINUS_3469.g365	Zinc finger, RING-type
IPR001841	NODE_PLUS_15648.g1340	Zinc finger, RING-type
IPR001841	NODE_PLUS_2387.g295	Zinc finger, RING-type
IPR001841	NODE_MINUS_24117.g2070	Zinc finger, RING-type
IPR001841	NODE_MINUS_23210.g2009	Zinc finger, RING-type
IPR001841	NODE_PLUS_5727.g501	Zinc finger, RING-type
IPR001841	NODE_PLUS_14978.g1222	Zinc finger, RING-type
IPR001841	NODE_PLUS_23272.g1954	Zinc finger, RING-type
IPR001841	NODE_MINUS_7742.g798	Zinc finger, RING-type
IPR001841	NODE_PLUS_11030.g938	Zinc finger, RING-type
IPR001841	NODE_PLUS_5727.g502	Zinc finger, RING-type
IPR001841	NODE_PLUS_13227.g1145	Zinc finger, RING-type
IPR001841	NODE_MINUS_42996.g2707	Zinc finger, RING-type
IPR001841	NODE_MINUS_17907.g1633	Zinc finger, RING-type
IPR001841	NODE_PLUS_4114.g405	Zinc finger, RING-type
IPR001841	NODE_PLUS_26136.g2129	Zinc finger, RING-type
IPR001841	NODE_MINUS_17907.g1603	Zinc finger, RING-type
IPR001841	NODE_PLUS_34204.g2477	Zinc finger, RING-type
IPR001841	NODE_PLUS_17907.g1562	Zinc finger, RING-type
IPR001841	NODE_PLUS_2336.g270	Zinc finger, RING-type
IPR001841	NODE_PLUS_20412.g1705	Zinc finger, RING-type
IPR001841	NODE_MINUS_20371.g1782	Zinc finger, RING-type
IPR001841	NODE_MINUS_5670.g471	Zinc finger, RING-type
IPR001841	NODE_MINUS_4686.g424	Zinc finger, RING-type
IPR001841	NODE_MINUS_7048.g632	Zinc finger, RING-type
IPR001841	NODE_PLUS_31498.g2296	Zinc finger, RING-type
IPR001841	NODE_MINUS_20371.g1733	Zinc finger, RING-type
IPR001844	NODE_MINUS_10358.g920	Chaperonin Cpn60
IPR001844	NODE_MINUS_33854.g2518	Chaperonin Cpn60
IPR001848	NODE_PLUS_37748.g2505	Ribosomal protein S10
IPR001848	NODE_MINUS_11882.g1039	Ribosomal protein S10
IPR001849	NODE_PLUS_12534.g1071	Pleckstrin homology domain
IPR001849	NODE_PLUS_39892.g2556	Pleckstrin homology domain
IPR001849	NODE_MINUS_12367.g1092	Pleckstrin homology domain
IPR001849	NODE_PLUS_12065.g1037	Pleckstrin homology domain
IPR001849	NODE_MINUS_2387.g302	Pleckstrin homology domain
IPR001849	NODE_PLUS_23210.g1943	Pleckstrin homology domain
IPR001849	NODE_PLUS_26792.g2167	Pleckstrin homology domain
IPR001849	NODE_MINUS_31746.g2422	Pleckstrin homology domain
IPR001854	NODE_MINUS_14978.g1250	Ribosomal protein L29
IPR001854	NODE_MINUS_21981.g1885	Ribosomal protein L29
IPR001857	NODE_MINUS_42416.g2687	Ribosomal protein L19
IPR001858	NODE_PLUS_17702.g1522	Phosphatidylethanolamine-binding, conserved site
IPR001865	NODE_PLUS_8675.g856	Ribosomal protein S2
IPR001870	NODE_MINUS_12065.g1057	B30.2/SPRY domain
IPR001870	NODE_MINUS_23210.g2018	B30.2/SPRY domain
IPR001870	NODE_PLUS_24701.g2024	B30.2/SPRY domain
IPR001876	NODE_MINUS_28203.g2327	Zinc finger, RanBP2-type
IPR001876	NODE_MINUS_20371.g1729	Zinc finger, RanBP2-type
IPR001876	NODE_MINUS_50054.g2836	Zinc finger, RanBP2-type
IPR001876	NODE_PLUS_5727.g507	Zinc finger, RanBP2-type
IPR001876	NODE_PLUS_720.g53	Zinc finger, RanBP2-type
IPR001878	NODE_MINUS_4114.g416	Zinc finger, CCHC-type
IPR001878	NODE_PLUS_23143.g1913	Zinc finger, CCHC-type
IPR001878	NODE_PLUS_1307.g161	Zinc finger, CCHC-type
IPR001878	NODE_MINUS_8664.g860	Zinc finger, CCHC-type
IPR001878	NODE_PLUS_17096.g1458	Zinc finger, CCHC-type
IPR001878	NODE_MINUS_9917.g906	Zinc finger, CCHC-type
IPR001878	NODE_MINUS_15349.g1293	Zinc finger, CCHC-type
IPR001881	NODE_PLUS_17195.g1492	EGF-like calcium-binding
IPR001881	NODE_MINUS_19717.g1708	EGF-like calcium-binding
IPR001881	NODE_MINUS_31746.g2435	EGF-like calcium-binding
IPR001881	NODE_MINUS_31746.g2436	EGF-like calcium-binding
IPR001881	NODE_MINUS_38801.g2626	EGF-like calcium-binding
IPR001881	NODE_MINUS_16835.g1497	EGF-like calcium-binding
IPR001882	NODE_PLUS_24117.g1980	Biotin-binding site
IPR001892	NODE_MINUS_17907.g1635	Ribosomal protein S13
IPR001898	NODE_PLUS_43533.g2649	Sodium/sulphate symporter
IPR001900	NODE_PLUS_1711.g196	Ribonuclease II/R
IPR001900	NODE_MINUS_10843.g940	Ribonuclease II/R
IPR001900	NODE_MINUS_18749.g1670	Ribonuclease II/R
IPR001901	NODE_MINUS_22732.g1968	Protein translocase complex, SecE/Sec61-gamma subunit
IPR001907	NODE_MINUS_26792.g2257	ClpP
IPR001907	NODE_MINUS_11414.g1016	ClpP
IPR001907	NODE_PLUS_25458.g2109	ClpP
IPR001912	NODE_MINUS_17400.g1577	Ribosomal protein S4/S9, N-terminal
IPR001912	NODE_PLUS_1425.g181	Ribosomal protein S4/S9, N-terminal
IPR001915	NODE_MINUS_21566.g1871	Peptidase M48
IPR001917	NODE_MINUS_8675.g862	Aminotransferase, class-II, pyridoxal-phosphate binding site
IPR001917	NODE_PLUS_10358.g905	Aminotransferase, class-II, pyridoxal-phosphate binding site
IPR001921	NODE_PLUS_49504.g2685	Ribosomal protein L7A/L8
IPR001925	NODE_MINUS_18587.g1662	Porin, eukaryotic type
IPR001925	NODE_PLUS_800.g96	Porin, eukaryotic type
IPR001926	NODE_MINUS_40637.g2676	Pyridoxal phosphate-dependent enzyme, beta subunit
IPR001926	NODE_PLUS_24701.g2015	Pyridoxal phosphate-dependent enzyme, beta subunit
IPR001926	NODE_PLUS_32574.g2372	Pyridoxal phosphate-dependent enzyme, beta subunit
IPR001931	NODE_PLUS_25458.g2126	Ribosomal protein S21e
IPR001932	NODE_PLUS_11124.g946	Protein phosphatase 2C-like
IPR001932	NODE_PLUS_37748.g2500	Protein phosphatase 2C-like
IPR001932	NODE_PLUS_1974.g224	Protein phosphatase 2C-like
IPR001932	NODE_MINUS_17195.g1560	Protein phosphatase 2C-like
IPR001932	NODE_MINUS_1711.g203	Protein phosphatase 2C-like
IPR001932	NODE_MINUS_23143.g1992	Protein phosphatase 2C-like
IPR001932	NODE_MINUS_27770.g2300	Protein phosphatase 2C-like
IPR001932	NODE_PLUS_720.g63	Protein phosphatase 2C-like
IPR001932	NODE_PLUS_20437.g1753	Protein phosphatase 2C-like
IPR001932	NODE_PLUS_2336.g263	Protein phosphatase 2C-like
IPR001932	NODE_PLUS_7048.g654	Protein phosphatase 2C-like
IPR001932	NODE_PLUS_228.g8	Protein phosphatase 2C-like
IPR001932	NODE_PLUS_16742.g1421	Protein phosphatase 2C-like
IPR001932	NODE_PLUS_56725.g2809	Protein phosphatase 2C-like
IPR001932	NODE_MINUS_21981.g1888	Protein phosphatase 2C-like
IPR001932	NODE_PLUS_2336.g259	Protein phosphatase 2C-like
IPR001932	NODE_MINUS_13441.g1209	Protein phosphatase 2C-like
IPR001932	NODE_PLUS_34204.g2471	Protein phosphatase 2C-like
IPR001932	NODE_PLUS_33184.g2405	Protein phosphatase 2C-like
IPR001932	NODE_MINUS_18587.g1664	Protein phosphatase 2C-like
IPR001932	NODE_MINUS_56725.g2938	Protein phosphatase 2C-like
IPR001932	NODE_MINUS_7742.g741	Protein phosphatase 2C-like
IPR001932	NODE_MINUS_720.g55	Protein phosphatase 2C-like
IPR001932	NODE_MINUS_32574.g2461	Protein phosphatase 2C-like
IPR001940	NODE_PLUS_7742.g784	Peptidase S1C, HrtA/DegP2/Q/S
IPR001940	NODE_MINUS_20371.g1773	Peptidase S1C, HrtA/DegP2/Q/S
IPR001945	NODE_MINUS_20371.g1738	Xeroderma pigmentosum group D protein
IPR001948	NODE_MINUS_20371.g1793	Peptidase M18
IPR001950	NODE_PLUS_42996.g2614	Translation initiation factor SUI1
IPR001950	NODE_PLUS_38343.g2524	Translation initiation factor SUI1
IPR001962	NODE_PLUS_2336.g253	Asparagine synthase
IPR001962	NODE_PLUS_56725.g2857	Asparagine synthase
IPR001962	NODE_PLUS_1425.g172	Asparagine synthase
IPR001965	NODE_MINUS_7742.g803	Zinc finger, PHD-type
IPR001965	NODE_PLUS_20371.g1669	Zinc finger, PHD-type
IPR001965	NODE_PLUS_56725.g2788	Zinc finger, PHD-type
IPR001965	NODE_MINUS_37942.g2610	Zinc finger, PHD-type
IPR001965	NODE_PLUS_58361.g2870	Zinc finger, PHD-type
IPR001965	NODE_MINUS_7742.g786	Zinc finger, PHD-type
IPR001965	NODE_MINUS_31151.g2364	Zinc finger, PHD-type
IPR001965	NODE_PLUS_39892.g2555	Zinc finger, PHD-type
IPR001965	NODE_MINUS_20371.g1782	Zinc finger, PHD-type
IPR001965	NODE_MINUS_6035.g559	Zinc finger, PHD-type
IPR001965	NODE_PLUS_11414.g993	Zinc finger, PHD-type
IPR001965	NODE_MINUS_47595.g2791	Zinc finger, PHD-type
IPR001965	NODE_PLUS_34204.g2477	Zinc finger, PHD-type
IPR001969	NODE_MINUS_20412.g1833	Peptidase aspartic, active site
IPR001969	NODE_MINUS_11414.g1009	Peptidase aspartic, active site
IPR001969	NODE_PLUS_21840.g1793	Peptidase aspartic, active site
IPR001969	NODE_PLUS_50054.g2727	Peptidase aspartic, active site
IPR001971	NODE_MINUS_26136.g2224	Ribosomal protein S11
IPR001971	NODE_MINUS_7427.g713	Ribosomal protein S11
IPR001972	NODE_PLUS_32658.g2381	Stomatin
IPR001975	NODE_PLUS_13227.g1132	Ribosomal protein L40e
IPR001976	NODE_MINUS_24701.g2107	Ribosomal protein S24e
IPR001986	NODE_PLUS_32574.g2376	Enolpyruvate transferase domain
IPR002004	NODE_PLUS_5504.g477	Polyadenylate-binding protein/Hyperplastic disc protein
IPR002013	NODE_MINUS_276.g38	Synaptojanin, N-terminal
IPR002013	NODE_PLUS_22450.g1858	Synaptojanin, N-terminal
IPR002013	NODE_PLUS_6743.g635	Synaptojanin, N-terminal
IPR002013	NODE_MINUS_11124.g971	Synaptojanin, N-terminal
IPR002014	NODE_MINUS_10843.g930	VHS
IPR002015	NODE_PLUS_17764.g1527	Proteasome/cyclosome, regulatory subunit
IPR002020	NODE_MINUS_800.g101	Citrate synthase-like
IPR002020	NODE_PLUS_25458.g2107	Citrate synthase-like
IPR002020	NODE_PLUS_7742.g732	Citrate synthase-like
IPR002020	NODE_PLUS_2074.g238	Citrate synthase-like
IPR002035	NODE_MINUS_43533.g2750	von Willebrand factor, type A
IPR002036	NODE_MINUS_15349.g1288	Uncharacterised protein family UPF0054, metalloprotease YbeY, predicted
IPR002041	NODE_MINUS_276.g39	Ran GTPase
IPR002041	NODE_PLUS_3469.g354	Ran GTPase
IPR002041	NODE_PLUS_5767.g512	Ran GTPase
IPR002041	NODE_PLUS_34010.g2462	Ran GTPase
IPR002041	NODE_MINUS_25052.g2115	Ran GTPase
IPR002041	NODE_MINUS_7048.g647	Ran GTPase
IPR002041	NODE_MINUS_31498.g2407	Ran GTPase
IPR002041	NODE_PLUS_6035.g571	Ran GTPase
IPR002041	NODE_PLUS_49504.g2696	Ran GTPase
IPR002041	NODE_MINUS_10824.g924	Ran GTPase
IPR002043	NODE_MINUS_26415.g2252	Uracil-DNA glycosylase
IPR002044	NODE_PLUS_42996.g2607	Carbohydrate binding module family 20
IPR002044	NODE_MINUS_31498.g2399	Carbohydrate binding module family 20
IPR002044	NODE_MINUS_31746.g2432	Carbohydrate binding module family 20
IPR002044	NODE_MINUS_20371.g1735	Carbohydrate binding module family 20
IPR002048	NODE_PLUS_1307.g160	Calcium-binding EF-hand
IPR002048	NODE_MINUS_12324.g1089	Calcium-binding EF-hand
IPR002048	NODE_MINUS_3833.g375	Calcium-binding EF-hand
IPR002048	NODE_MINUS_50714.g2842	Calcium-binding EF-hand
IPR002048	NODE_MINUS_27413.g2281	Calcium-binding EF-hand
IPR002048	NODE_MINUS_43533.g2764	Calcium-binding EF-hand
IPR002048	NODE_MINUS_2387.g274	Calcium-binding EF-hand
IPR002048	NODE_PLUS_20412.g1713	Calcium-binding EF-hand
IPR002048	NODE_PLUS_25398.g2080	Calcium-binding EF-hand
IPR002048	NODE_MINUS_15349.g1309	Calcium-binding EF-hand
IPR002048	NODE_PLUS_13222.g1094	Calcium-binding EF-hand
IPR002048	NODE_MINUS_53301.g2896	Calcium-binding EF-hand
IPR002048	NODE_PLUS_20371.g1645	Calcium-binding EF-hand
IPR002048	NODE_MINUS_23272.g2048	Calcium-binding EF-hand
IPR002048	NODE_PLUS_6929.g645	Calcium-binding EF-hand
IPR002048	NODE_PLUS_17400.g1502	Calcium-binding EF-hand
IPR002048	NODE_MINUS_2526.g307	Calcium-binding EF-hand
IPR002048	NODE_PLUS_56725.g2854	Calcium-binding EF-hand
IPR002048	NODE_MINUS_2387.g276	Calcium-binding EF-hand
IPR002048	NODE_MINUS_58361.g2994	Calcium-binding EF-hand
IPR002048	NODE_MINUS_26415.g2249	Calcium-binding EF-hand
IPR002048	NODE_PLUS_11882.g1031	Calcium-binding EF-hand
IPR002048	NODE_PLUS_30201.g2266	Calcium-binding EF-hand
IPR002048	NODE_PLUS_11882.g1018	Calcium-binding EF-hand
IPR002048	NODE_PLUS_20412.g1725	Calcium-binding EF-hand
IPR002048	NODE_PLUS_7742.g796	Calcium-binding EF-hand
IPR002048	NODE_MINUS_56725.g2951	Calcium-binding EF-hand
IPR002048	NODE_MINUS_20412.g1828	Calcium-binding EF-hand
IPR002048	NODE_PLUS_13227.g1128	Calcium-binding EF-hand
IPR002048	NODE_PLUS_22960.g1908	Calcium-binding EF-hand
IPR002048	NODE_PLUS_17907.g1559	Calcium-binding EF-hand
IPR002048	NODE_PLUS_20371.g1680	Calcium-binding EF-hand
IPR002052	NODE_MINUS_2074.g232	DNA methylase, N-6 adenine-specific, conserved site
IPR002054	NODE_MINUS_7742.g795	DNA-directed DNA polymerase X
IPR002058	NODE_MINUS_58361.g2999	PAP/25A-associated
IPR002059	NODE_MINUS_25177.g2132	Cold-shock protein, DNA-binding
IPR002059	NODE_PLUS_17907.g1543	Cold-shock protein, DNA-binding
IPR002067	NODE_MINUS_274.g32	Mitochondrial carrier protein
IPR002067	NODE_MINUS_21566.g1869	Mitochondrial carrier protein
IPR002067	NODE_MINUS_34010.g2534	Mitochondrial carrier protein
IPR002067	NODE_MINUS_26136.g2232	Mitochondrial carrier protein
IPR002067	NODE_PLUS_58361.g2874	Mitochondrial carrier protein
IPR002067	NODE_PLUS_2387.g292	Mitochondrial carrier protein
IPR002067	NODE_MINUS_28105.g2310	Mitochondrial carrier protein
[truncated: 7,363 more rows]
