# Supplementary material for: The genome of Eimeria falciformis - reduction and specialization in a single host apicomplexan parasite
Source: BMC Genomics. 2014 Aug 20;15(1):696. doi: 10.1186/1471-2164-15-696 (PMC4287421; doi:10.1186/1471-2164-15-696)
Supplement: Supplementary file 6 — Additional file 6: GO annotations of E. falciformis genes (csv table). GO terms were obtained for E. falciformis genes from domain based annotations. The table lists all GO terms obtained for the annotated genes. (CSV 385 KB) [file 12864_2014_6777_MOESM6_ESM.csv]

go	gene
GO:0005515	NODE_MINUS_1001.g109
GO:0005515	NODE_MINUS_1001.g110
GO:0003774	NODE_MINUS_1001.g110
GO:0016459	NODE_MINUS_1001.g110
GO:0005524	NODE_MINUS_1001.g110
GO:0005789	NODE_MINUS_1001.g111
GO:0006506	NODE_MINUS_1001.g111
GO:0016758	NODE_MINUS_1001.g111
GO:0016021	NODE_MINUS_1001.g111
GO:0005515	NODE_MINUS_1001.g113
GO:0008152	NODE_MINUS_1001.g116
GO:0016746	NODE_MINUS_1001.g116
GO:0004149	NODE_MINUS_1001.g116
GO:0006099	NODE_MINUS_1001.g116
GO:0045252	NODE_MINUS_1001.g116
GO:0006810	NODE_MINUS_10331.g917
GO:0006888	NODE_MINUS_10331.g917
GO:0005801	NODE_MINUS_10331.g917
GO:0005525	NODE_MINUS_10358.g919
GO:0005737	NODE_MINUS_10358.g920
GO:0042026	NODE_MINUS_10358.g920
GO:0044267	NODE_MINUS_10358.g920
GO:0005524	NODE_MINUS_10358.g920
GO:0006468	NODE_MINUS_10358.g921
GO:0005524	NODE_MINUS_10358.g921
GO:0004672	NODE_MINUS_10358.g921
GO:0016772	NODE_MINUS_10358.g921
GO:0005524	NODE_MINUS_10358.g921
GO:0004674	NODE_MINUS_10358.g921
GO:0006468	NODE_MINUS_10358.g921
GO:0004672	NODE_MINUS_10358.g921
GO:0006468	NODE_MINUS_10358.g921
GO:0005524	NODE_MINUS_10358.g921
GO:0004476	NODE_MINUS_1048.g121
GO:0008270	NODE_MINUS_1048.g121
GO:0005975	NODE_MINUS_1048.g121
GO:0004476	NODE_MINUS_1048.g121
GO:0030170	NODE_MINUS_1048.g122
GO:0003824	NODE_MINUS_1048.g122
GO:0008152	NODE_MINUS_1048.g122
GO:0000166	NODE_MINUS_1048.g126
GO:0009055	NODE_MINUS_1048.g128
GO:0051536	NODE_MINUS_1048.g128
GO:0051537	NODE_MINUS_1048.g128
GO:0022900	NODE_MINUS_1048.g128
GO:0009055	NODE_MINUS_1048.g128
GO:0051537	NODE_MINUS_1048.g128
GO:0005515	NODE_MINUS_1048.g129
GO:0005488	NODE_MINUS_1048.g131
GO:0046872	NODE_MINUS_1048.g131
GO:0005525	NODE_MINUS_1048.g132
GO:0005622	NODE_MINUS_1048.g132
GO:0007264	NODE_MINUS_1048.g132
GO:0005525	NODE_MINUS_1048.g132
GO:0007264	NODE_MINUS_1048.g132
GO:0005525	NODE_MINUS_1048.g132
GO:0015031	NODE_MINUS_1048.g132
GO:0007264	NODE_MINUS_1048.g132
GO:0005086	NODE_MINUS_1048.g133
GO:0032012	NODE_MINUS_1048.g133
GO:0005622	NODE_MINUS_1048.g133
GO:0032313	NODE_MINUS_1048.g133
GO:0005097	NODE_MINUS_1048.g133
GO:0005622	NODE_MINUS_1048.g133
GO:0008270	NODE_MINUS_1068.g135
GO:0006508	NODE_MINUS_1068.g135
GO:0004181	NODE_MINUS_1068.g135
GO:0006629	NODE_MINUS_1068.g136
GO:0005488	NODE_MINUS_1068.g138
GO:0003824	NODE_MINUS_1068.g139
GO:0016787	NODE_MINUS_1068.g139
GO:0008270	NODE_MINUS_1068.g139
GO:0008270	NODE_MINUS_1068.g139
GO:0016787	NODE_MINUS_1068.g139
GO:0004126	NODE_MINUS_1068.g139
GO:0008270	NODE_MINUS_1068.g139
GO:0004197	NODE_MINUS_1068.g141
GO:0006508	NODE_MINUS_1068.g141
GO:0007049	NODE_MINUS_1068.g142
GO:0016538	NODE_MINUS_1068.g142
GO:0003676	NODE_MINUS_1068.g144
GO:0008270	NODE_MINUS_1068.g144
GO:0016788	NODE_MINUS_1068.g148
GO:0003676	NODE_MINUS_1068.g148
GO:0005515	NODE_MINUS_1068.g156
GO:0005515	NODE_MINUS_1068.g157
GO:0003735	NODE_MINUS_1068.g159
GO:0005622	NODE_MINUS_1068.g159
GO:0006414	NODE_MINUS_1068.g159
GO:0005840	NODE_MINUS_1068.g159
GO:0005488	NODE_MINUS_1068.g160
GO:0005622	NODE_MINUS_1068.g160
GO:0006412	NODE_MINUS_1068.g160
GO:0005840	NODE_MINUS_1068.g160
GO:0003735	NODE_MINUS_1068.g160
GO:0016881	NODE_MINUS_1068.g161
GO:0006914	NODE_MINUS_1068.g162
GO:0005515	NODE_MINUS_1068.g163
GO:0008152	NODE_MINUS_106.g1
GO:0016491	NODE_MINUS_106.g1
GO:0000166	NODE_MINUS_106.g1
GO:0004609	NODE_MINUS_1072.g165
GO:0008654	NODE_MINUS_1072.g165
GO:0005488	NODE_MINUS_10824.g923
GO:0005525	NODE_MINUS_10824.g924
GO:0007264	NODE_MINUS_10824.g924
GO:0007264	NODE_MINUS_10824.g924
GO:0005622	NODE_MINUS_10824.g924
GO:0005525	NODE_MINUS_10824.g924
GO:0007264	NODE_MINUS_10824.g924
GO:0015031	NODE_MINUS_10824.g924
GO:0005525	NODE_MINUS_10824.g924
GO:0006184	NODE_MINUS_10824.g924
GO:0006913	NODE_MINUS_10824.g924
GO:0003924	NODE_MINUS_10824.g924
GO:0006886	NODE_MINUS_10824.g924
GO:0007165	NODE_MINUS_10824.g924
GO:0005525	NODE_MINUS_10824.g924
GO:0005515	NODE_MINUS_10824.g924
GO:0005525	NODE_MINUS_10824.g924
GO:0005525	NODE_MINUS_10824.g924
GO:0006184	NODE_MINUS_10824.g924
GO:0016020	NODE_MINUS_10824.g924
GO:0003924	NODE_MINUS_10824.g924
GO:0007165	NODE_MINUS_10824.g924
GO:0003824	NODE_MINUS_10843.g929
GO:0008152	NODE_MINUS_10843.g929
GO:0008152	NODE_MINUS_10843.g929
GO:0003824	NODE_MINUS_10843.g929
GO:0006886	NODE_MINUS_10843.g930
GO:0006813	NODE_MINUS_10843.g937
GO:0016020	NODE_MINUS_10843.g937
GO:0015269	NODE_MINUS_10843.g937
GO:0016740	NODE_MINUS_10843.g938
GO:0003723	NODE_MINUS_10843.g940
GO:0004540	NODE_MINUS_10843.g940
GO:0005515	NODE_MINUS_10843.g941
GO:0006629	NODE_MINUS_10843.g942
GO:0004806	NODE_MINUS_10843.g942
GO:0003700	NODE_MINUS_10843.g943
GO:0006355	NODE_MINUS_10843.g943
GO:0003677	NODE_MINUS_10843.g944
GO:0005524	NODE_MINUS_10843.g944
GO:0006260	NODE_MINUS_10843.g944
GO:0046872	NODE_MINUS_10843.g947
GO:0004462	NODE_MINUS_10843.g947
GO:0004462	NODE_MINUS_10843.g947
GO:0046872	NODE_MINUS_10843.g947
GO:0003824	NODE_MINUS_10843.g948
GO:0007165	NODE_MINUS_10843.g948
GO:0004114	NODE_MINUS_10843.g948
GO:0008081	NODE_MINUS_10843.g948
GO:0032259	NODE_MINUS_1101.g166
GO:0003676	NODE_MINUS_1101.g166
GO:0008168	NODE_MINUS_1101.g166
GO:0005737	NODE_MINUS_1101.g169
GO:0016876	NODE_MINUS_1101.g169
GO:0005524	NODE_MINUS_1101.g169
GO:0043039	NODE_MINUS_1101.g169
GO:0004813	NODE_MINUS_1101.g169
GO:0000166	NODE_MINUS_1101.g169
GO:0005524	NODE_MINUS_1101.g169
GO:0006419	NODE_MINUS_1101.g169
GO:0005737	NODE_MINUS_1101.g169
GO:0005737	NODE_MINUS_1101.g169
GO:0000166	NODE_MINUS_1101.g169
GO:0004813	NODE_MINUS_1101.g169
GO:0005737	NODE_MINUS_1101.g169
GO:0006419	NODE_MINUS_1101.g169
GO:0005524	NODE_MINUS_1101.g169
GO:0004813	NODE_MINUS_1101.g169
GO:0000166	NODE_MINUS_1101.g169
GO:0003676	NODE_MINUS_1101.g169
GO:0005524	NODE_MINUS_1101.g169
GO:0004813	NODE_MINUS_1101.g169
GO:0006419	NODE_MINUS_1101.g169
GO:0005737	NODE_MINUS_1101.g169
GO:0000166	NODE_MINUS_1101.g169
GO:0003824	NODE_MINUS_1101.g170
GO:0051536	NODE_MINUS_1101.g170
GO:0051536	NODE_MINUS_1101.g170
GO:0003824	NODE_MINUS_1101.g170
GO:0006511	NODE_MINUS_1101.g171
GO:0004221	NODE_MINUS_1101.g171
GO:0004221	NODE_MINUS_1101.g171
GO:0006511	NODE_MINUS_1101.g171
GO:0005634	NODE_MINUS_11030.g953
GO:0005737	NODE_MINUS_11030.g953
GO:0042254	NODE_MINUS_11030.g954
GO:0031120	NODE_MINUS_11030.g954
GO:0030515	NODE_MINUS_11030.g954
GO:0005840	NODE_MINUS_11030.g955
GO:0005622	NODE_MINUS_11030.g955
GO:0006412	NODE_MINUS_11030.g955
GO:0003735	NODE_MINUS_11030.g955
GO:0003676	NODE_MINUS_11030.g956
GO:0008270	NODE_MINUS_11030.g956
GO:0005515	NODE_MINUS_11030.g956
GO:0055114	NODE_MINUS_11030.g957
GO:0006260	NODE_MINUS_11030.g957
GO:0005971	NODE_MINUS_11030.g957
GO:0004748	NODE_MINUS_11030.g957
GO:0055114	NODE_MINUS_11030.g957
GO:0005971	NODE_MINUS_11030.g957
GO:0055114	NODE_MINUS_11030.g957
GO:0005524	NODE_MINUS_11030.g957
GO:0006260	NODE_MINUS_11030.g957
GO:0004748	NODE_MINUS_11030.g957
GO:0006260	NODE_MINUS_11030.g957
GO:0055114	NODE_MINUS_11030.g957
GO:0004748	NODE_MINUS_11030.g957
GO:0005971	NODE_MINUS_11030.g957
GO:0005488	NODE_MINUS_11124.g960
GO:0005524	NODE_MINUS_11124.g962
GO:0007018	NODE_MINUS_11124.g962
GO:0003777	NODE_MINUS_11124.g962
GO:0003700	NODE_MINUS_11124.g965
GO:0006355	NODE_MINUS_11124.g965
GO:0005515	NODE_MINUS_11124.g966
GO:0003993	NODE_MINUS_11124.g968
GO:0006468	NODE_MINUS_11124.g969
GO:0005524	NODE_MINUS_11124.g969
GO:0004672	NODE_MINUS_11124.g969
GO:0004672	NODE_MINUS_11124.g969
GO:0006468	NODE_MINUS_11124.g969
GO:0005524	NODE_MINUS_11124.g969
GO:0004674	NODE_MINUS_11124.g969
GO:0006468	NODE_MINUS_11124.g969
GO:0016772	NODE_MINUS_11124.g969
GO:0003676	NODE_MINUS_11124.g970
GO:0005634	NODE_MINUS_11124.g970
GO:0042578	NODE_MINUS_11124.g971
GO:0007049	NODE_MINUS_11124.g972
GO:0016538	NODE_MINUS_11124.g972
GO:0003887	NODE_MINUS_11124.g972
GO:0003684	NODE_MINUS_11124.g972
GO:0006281	NODE_MINUS_11124.g972
GO:0006281	NODE_MINUS_11124.g972
GO:0003887	NODE_MINUS_11124.g972
GO:0003684	NODE_MINUS_11124.g972
GO:0004221	NODE_MINUS_11135.g978
GO:0006511	NODE_MINUS_11135.g978
GO:0006511	NODE_MINUS_11135.g978
GO:0004221	NODE_MINUS_11135.g978
GO:0005524	NODE_MINUS_11214.g983
GO:0016887	NODE_MINUS_11214.g983
GO:0016887	NODE_MINUS_11214.g983
GO:0005524	NODE_MINUS_11214.g983
GO:0016020	NODE_MINUS_11214.g983
GO:0007155	NODE_MINUS_11233.g986
GO:0005102	NODE_MINUS_11233.g986
GO:0007165	NODE_MINUS_11233.g986
GO:0005515	NODE_MINUS_11280.g989
GO:0006468	NODE_MINUS_11280.g995
GO:0005524	NODE_MINUS_11280.g995
GO:0004672	NODE_MINUS_11280.g995
GO:0016772	NODE_MINUS_11280.g995
GO:0016020	NODE_MINUS_11280.g995
GO:0009103	NODE_MINUS_11280.g995
GO:0016773	NODE_MINUS_11280.g995
GO:0005524	NODE_MINUS_11280.g995
GO:0004713	NODE_MINUS_11280.g995
GO:0006468	NODE_MINUS_11280.g995
GO:0005622	NODE_MINUS_11414.g1000
GO:0006412	NODE_MINUS_11414.g1000
GO:0003735	NODE_MINUS_11414.g1000
GO:0005840	NODE_MINUS_11414.g1000
GO:0005509	NODE_MINUS_11414.g1001
GO:0016021	NODE_MINUS_11414.g1001
GO:0008219	NODE_MINUS_11414.g1001
GO:0051920	NODE_MINUS_11414.g1002
GO:0055114	NODE_MINUS_11414.g1002
GO:0016209	NODE_MINUS_11414.g1002
GO:0016491	NODE_MINUS_11414.g1002
GO:0055114	NODE_MINUS_11414.g1002
GO:0008152	NODE_MINUS_11414.g1004
GO:0006629	NODE_MINUS_11414.g1004
GO:0006508	NODE_MINUS_11414.g1009
GO:0004190	NODE_MINUS_11414.g1009
GO:0004190	NODE_MINUS_11414.g1009
GO:0006508	NODE_MINUS_11414.g1009
GO:0006886	NODE_MINUS_11414.g1010
GO:0005801	NODE_MINUS_11414.g1010
GO:0016020	NODE_MINUS_11414.g1010
GO:0004252	NODE_MINUS_11414.g1016
GO:0006508	NODE_MINUS_11414.g1016
GO:0003755	NODE_MINUS_11414.g1017
GO:0006457	NODE_MINUS_11414.g1017
GO:0003676	NODE_MINUS_11414.g1017
GO:0000166	NODE_MINUS_11414.g1017
GO:0006468	NODE_MINUS_11414.g1018
GO:0005524	NODE_MINUS_11414.g1018
GO:0004672	NODE_MINUS_11414.g1018
GO:0016772	NODE_MINUS_11414.g1018
GO:0004672	NODE_MINUS_11414.g1018
GO:0006468	NODE_MINUS_11414.g1018
GO:0005524	NODE_MINUS_11414.g1018
GO:0005488	NODE_MINUS_11414.g1018
GO:0005515	NODE_MINUS_11414.g1019
GO:0032040	NODE_MINUS_11414.g1019
GO:0006364	NODE_MINUS_11414.g1019
GO:0005524	NODE_MINUS_11414.g1020
GO:0009435	NODE_MINUS_11414.g1020
GO:0003952	NODE_MINUS_11414.g1020
GO:0016810	NODE_MINUS_11414.g1020
GO:0006807	NODE_MINUS_11414.g1020
GO:0005515	NODE_MINUS_11414.g1021
GO:0051260	NODE_MINUS_11414.g1021
GO:0046933	NODE_MINUS_11414.g1024
GO:0033178	NODE_MINUS_11414.g1024
GO:0046961	NODE_MINUS_11414.g1024
GO:0015991	NODE_MINUS_11414.g1024
GO:0015991	NODE_MINUS_11414.g1024
GO:0046961	NODE_MINUS_11414.g1024
GO:0033180	NODE_MINUS_11414.g1024
GO:0003676	NODE_MINUS_11414.g1025
GO:0005515	NODE_MINUS_11414.g1025
GO:0000166	NODE_MINUS_11414.g1025
GO:0003824	NODE_MINUS_11414.g1026
GO:0046872	NODE_MINUS_11414.g1026
GO:0046872	NODE_MINUS_11414.g1026
GO:0003824	NODE_MINUS_11414.g1026
GO:0006508	NODE_MINUS_11414.g1026
GO:0004222	NODE_MINUS_11414.g1026
GO:0008270	NODE_MINUS_11414.g1026
GO:0008237	NODE_MINUS_11414.g1026
GO:0008270	NODE_MINUS_11414.g1026
GO:0006508	NODE_MINUS_11414.g1026
GO:0003676	NODE_MINUS_11414.g1027
GO:0016772	NODE_MINUS_11414.g1027
GO:0000166	NODE_MINUS_11414.g1027
GO:0005524	NODE_MINUS_11414.g1028
GO:0004386	NODE_MINUS_11414.g1028
GO:0003676	NODE_MINUS_11414.g1028
GO:0004386	NODE_MINUS_11414.g1028
GO:0031227	NODE_MINUS_11414.g1031
GO:0016788	NODE_MINUS_11414.g1031
GO:0006886	NODE_MINUS_11414.g1031
GO:0006505	NODE_MINUS_11414.g1031
GO:0005515	NODE_MINUS_11414.g997
GO:0005524	NODE_MINUS_11414.g998
GO:0000166	NODE_MINUS_11414.g998
GO:0017111	NODE_MINUS_11414.g998
GO:0005737	NODE_MINUS_11414.g998
GO:0016787	NODE_MINUS_11414.g998
GO:0030163	NODE_MINUS_11414.g998
GO:0005515	NODE_MINUS_11789.g1033
GO:0016021	NODE_MINUS_11789.g1034
GO:0000287	NODE_MINUS_11789.g1034
GO:0004012	NODE_MINUS_11789.g1034
GO:0005524	NODE_MINUS_11789.g1034
GO:0015914	NODE_MINUS_11789.g1034
GO:0016820	NODE_MINUS_11789.g1034
GO:0006812	NODE_MINUS_11789.g1034
GO:0005524	NODE_MINUS_11789.g1034
GO:0015662	NODE_MINUS_11789.g1034
GO:0016020	NODE_MINUS_11789.g1034
GO:0004835	NODE_MINUS_11789.g1035
GO:0006464	NODE_MINUS_11789.g1035
GO:0005515	NODE_MINUS_11882.g1037
GO:0003755	NODE_MINUS_11882.g1038
GO:0006457	NODE_MINUS_11882.g1038
GO:0006457	NODE_MINUS_11882.g1038
GO:0003755	NODE_MINUS_11882.g1038
GO:0006457	NODE_MINUS_11882.g1038
GO:0005515	NODE_MINUS_11882.g1038
GO:0006412	NODE_MINUS_11882.g1039
GO:0005622	NODE_MINUS_11882.g1039
GO:0003735	NODE_MINUS_11882.g1039
GO:0005840	NODE_MINUS_11882.g1039
GO:0003735	NODE_MINUS_11882.g1039
GO:0006412	NODE_MINUS_11882.g1039
GO:0015935	NODE_MINUS_11882.g1039
GO:0003824	NODE_MINUS_11882.g1040
GO:0006207	NODE_MINUS_11882.g1040
GO:0004590	NODE_MINUS_11882.g1040
GO:0003824	NODE_MINUS_11882.g1040
GO:0008152	NODE_MINUS_11882.g1040
GO:0004590	NODE_MINUS_11882.g1040
GO:0006221	NODE_MINUS_11882.g1040
GO:0031072	NODE_MINUS_11882.g1043
GO:0005515	NODE_MINUS_11882.g1043
GO:0006457	NODE_MINUS_11882.g1043
GO:0051082	NODE_MINUS_11882.g1043
GO:0031072	NODE_MINUS_11882.g1043
GO:0003723	NODE_MINUS_11882.g1044
GO:0006396	NODE_MINUS_11882.g1044
GO:0008173	NODE_MINUS_11882.g1044
GO:0003677	NODE_MINUS_11882.g1045
GO:0008094	NODE_MINUS_11882.g1045
GO:0006259	NODE_MINUS_11882.g1045
GO:0005524	NODE_MINUS_11882.g1045
GO:0000166	NODE_MINUS_11882.g1045
GO:0005634	NODE_MINUS_11882.g1045
GO:0005524	NODE_MINUS_11882.g1045
GO:0003677	NODE_MINUS_11882.g1045
GO:0007131	NODE_MINUS_11882.g1045
GO:0008094	NODE_MINUS_11882.g1045
GO:0000166	NODE_MINUS_11882.g1045
GO:0017111	NODE_MINUS_11882.g1045
GO:0005515	NODE_MINUS_11882.g1046
GO:0055114	NODE_MINUS_11882.g1049
GO:0050660	NODE_MINUS_11882.g1049
GO:0016614	NODE_MINUS_11882.g1049
GO:0016614	NODE_MINUS_11882.g1049
GO:0055114	NODE_MINUS_11882.g1049
GO:0005515	NODE_MINUS_11882.g1050
GO:0008152	NODE_MINUS_11882.g1052
GO:0003951	NODE_MINUS_11882.g1052
GO:0007205	NODE_MINUS_11882.g1052
GO:0004143	NODE_MINUS_11882.g1052
GO:0004143	NODE_MINUS_11882.g1052
GO:0007205	NODE_MINUS_11882.g1052
GO:0005524	NODE_MINUS_11882.g1053
GO:0006468	NODE_MINUS_11882.g1053
GO:0004672	NODE_MINUS_11882.g1053
GO:0005524	NODE_MINUS_11882.g1053
GO:0005524	NODE_MINUS_11882.g1053
GO:0004672	NODE_MINUS_11882.g1053
GO:0006468	NODE_MINUS_11882.g1053
GO:0016772	NODE_MINUS_11882.g1053
GO:0005515	NODE_MINUS_11882.g1056
GO:0005515	NODE_MINUS_12065.g1057
GO:0004386	NODE_MINUS_12065.g1057
GO:0005524	NODE_MINUS_12065.g1057
GO:0003676	NODE_MINUS_12065.g1057
GO:0005524	NODE_MINUS_12065.g1057
GO:0008026	NODE_MINUS_12065.g1057
GO:0003676	NODE_MINUS_12065.g1057
GO:0016746	NODE_MINUS_12065.g1058
GO:0008152	NODE_MINUS_12065.g1058
GO:0006355	NODE_MINUS_12065.g1061
GO:0006367	NODE_MINUS_12065.g1061
GO:0003677	NODE_MINUS_12065.g1061
GO:0005515	NODE_MINUS_12065.g1062
GO:0005198	NODE_MINUS_12065.g1062
GO:0030117	NODE_MINUS_12065.g1062
GO:0016192	NODE_MINUS_12065.g1062
GO:0006886	NODE_MINUS_12065.g1062
GO:0005515	NODE_MINUS_12065.g1065
GO:0005515	NODE_MINUS_12065.g1066
GO:0016772	NODE_MINUS_12281.g1071
GO:0016773	NODE_MINUS_12281.g1071
GO:0005975	NODE_MINUS_12302.g1077
GO:0004649	NODE_MINUS_12302.g1077
GO:0005840	NODE_MINUS_12302.g1078
GO:0003735	NODE_MINUS_12302.g1078
GO:0006412	NODE_MINUS_12302.g1078
GO:0006412	NODE_MINUS_12302.g1078
GO:0005840	NODE_MINUS_12302.g1078
GO:0003735	NODE_MINUS_12302.g1078
GO:0005524	NODE_MINUS_12302.g1081
GO:0016887	NODE_MINUS_12302.g1081
GO:0016887	NODE_MINUS_12302.g1081
GO:0005524	NODE_MINUS_12302.g1081
GO:0016020	NODE_MINUS_12302.g1081
GO:0017111	NODE_MINUS_12302.g1081
GO:0000166	NODE_MINUS_12302.g1081
GO:0045454	NODE_MINUS_12302.g1082
GO:0009055	NODE_MINUS_12302.g1082
GO:0015035	NODE_MINUS_12302.g1082
GO:0003899	NODE_MINUS_12324.g1084
GO:0006351	NODE_MINUS_12324.g1084
GO:0005634	NODE_MINUS_12324.g1084
GO:0005515	NODE_MINUS_12324.g1085
GO:0005524	NODE_MINUS_12324.g1087
GO:0016773	NODE_MINUS_12324.g1087
GO:0005737	NODE_MINUS_12324.g1087
GO:0016301	NODE_MINUS_12324.g1087
GO:0005524	NODE_MINUS_12324.g1087
GO:0008152	NODE_MINUS_12324.g1087
GO:0046835	NODE_MINUS_12324.g1087
GO:0006012	NODE_MINUS_12324.g1087
GO:0005524	NODE_MINUS_12324.g1087
GO:0004335	NODE_MINUS_12324.g1087
GO:0055085	NODE_MINUS_12324.g1088
GO:0005524	NODE_MINUS_12324.g1089
GO:0005509	NODE_MINUS_12324.g1089
GO:0005524	NODE_MINUS_12324.g1089
GO:0004672	NODE_MINUS_12324.g1089
GO:0006468	NODE_MINUS_12324.g1089
GO:0006468	NODE_MINUS_12324.g1089
GO:0004674	NODE_MINUS_12324.g1089
GO:0016772	NODE_MINUS_12324.g1089
GO:0006468	NODE_MINUS_12324.g1089
GO:0004672	NODE_MINUS_12324.g1089
GO:0005524	NODE_MINUS_12324.g1089
GO:0005515	NODE_MINUS_12367.g1090
GO:0016068	NODE_MINUS_12367.g1090
GO:0000166	NODE_MINUS_12367.g1091
GO:0003676	NODE_MINUS_12367.g1091
GO:0005515	NODE_MINUS_12367.g1092
GO:0005543	NODE_MINUS_12367.g1092
GO:0005488	NODE_MINUS_12420.g1094
GO:0016020	NODE_MINUS_12420.g1095
GO:0003824	NODE_MINUS_12420.g1097
GO:0009116	NODE_MINUS_12420.g1097
GO:0004386	NODE_MINUS_12420.g1098
GO:0005524	NODE_MINUS_12420.g1098
GO:0003676	NODE_MINUS_12420.g1098
GO:0005524	NODE_MINUS_12420.g1098
GO:0008026	NODE_MINUS_12420.g1098
GO:0003676	NODE_MINUS_12420.g1098
GO:0003676	NODE_MINUS_12420.g1098
GO:0008026	NODE_MINUS_12420.g1098
GO:0005524	NODE_MINUS_12420.g1098
GO:0015031	NODE_MINUS_12534.g1100
GO:0016881	NODE_MINUS_12534.g1101
GO:0003676	NODE_MINUS_12534.g1103
GO:0008026	NODE_MINUS_12534.g1103
GO:0005524	NODE_MINUS_12534.g1103
GO:0004386	NODE_MINUS_12534.g1103
GO:0005524	NODE_MINUS_12534.g1103
GO:0003676	NODE_MINUS_12534.g1103
GO:0005524	NODE_MINUS_12534.g1103
GO:0008026	NODE_MINUS_12534.g1103
GO:0003676	NODE_MINUS_12534.g1103
GO:0003676	NODE_MINUS_12534.g1104
GO:0008270	NODE_MINUS_12534.g1104
GO:0003700	NODE_MINUS_12534.g1107
GO:0006355	NODE_MINUS_12534.g1107
GO:0005515	NODE_MINUS_12616.g1110
GO:0007018	NODE_MINUS_12616.g1112
GO:0030286	NODE_MINUS_12616.g1112
GO:0003777	NODE_MINUS_12616.g1112
GO:0017111	NODE_MINUS_12616.g1112
GO:0000166	NODE_MINUS_12616.g1112
GO:0016887	NODE_MINUS_12616.g1112
GO:0005524	NODE_MINUS_12616.g1112
GO:0004176	NODE_MINUS_12616.g1113
GO:0006508	NODE_MINUS_12616.g1113
GO:0005524	NODE_MINUS_12616.g1113
GO:0006508	NODE_MINUS_12616.g1113
GO:0004176	NODE_MINUS_12616.g1113
GO:0004252	NODE_MINUS_12616.g1113
GO:0017111	NODE_MINUS_12616.g1113
GO:0000166	NODE_MINUS_12616.g1113
GO:0005524	NODE_MINUS_12616.g1113
GO:0004252	NODE_MINUS_12616.g1113
GO:0004176	NODE_MINUS_12616.g1113
GO:0006508	NODE_MINUS_12616.g1113
GO:0016772	NODE_MINUS_1307.g177
GO:0005524	NODE_MINUS_1307.g177
GO:0006468	NODE_MINUS_1307.g177
GO:0004674	NODE_MINUS_1307.g177
GO:0006468	NODE_MINUS_1307.g177
GO:0005524	NODE_MINUS_1307.g177
GO:0004672	NODE_MINUS_1307.g177
GO:0005524	NODE_MINUS_1307.g177
GO:0004672	NODE_MINUS_1307.g177
GO:0006468	NODE_MINUS_1307.g177
GO:0006511	NODE_MINUS_1307.g182
GO:0031625	NODE_MINUS_1307.g182
GO:0031461	NODE_MINUS_1307.g182
GO:0031072	NODE_MINUS_13201.g1116
GO:0031072	NODE_MINUS_13201.g1116
GO:0006457	NODE_MINUS_13201.g1116
GO:0051082	NODE_MINUS_13201.g1116
GO:0005524	NODE_MINUS_13201.g1120
GO:0016772	NODE_MINUS_13222.g1123
GO:0006468	NODE_MINUS_13222.g1123
GO:0004674	NODE_MINUS_13222.g1123
GO:0006468	NODE_MINUS_13222.g1123
GO:0004672	NODE_MINUS_13222.g1123
GO:0005524	NODE_MINUS_13222.g1123
GO:0005524	NODE_MINUS_13222.g1123
GO:0004672	NODE_MINUS_13222.g1123
GO:0006468	NODE_MINUS_13222.g1123
GO:0006886	NODE_MINUS_13222.g1125
GO:0016020	NODE_MINUS_13222.g1125
GO:0016020	NODE_MINUS_13222.g1125
GO:0016192	NODE_MINUS_13222.g1125
GO:0001932	NODE_MINUS_13222.g1126
GO:0008603	NODE_MINUS_13222.g1126
GO:0005952	NODE_MINUS_13222.g1126
GO:0005515	NODE_MINUS_13222.g1129
GO:0005634	NODE_MINUS_13222.g1130
GO:0006355	NODE_MINUS_13222.g1130
GO:0042256	NODE_MINUS_13222.g1131
GO:0043022	NODE_MINUS_13222.g1131
GO:0005515	NODE_MINUS_13222.g1132
GO:0017119	NODE_MINUS_13222.g1132
GO:0006891	NODE_MINUS_13222.g1132
GO:0006281	NODE_MINUS_13222.g1134
GO:0005634	NODE_MINUS_13222.g1134
GO:0008270	NODE_MINUS_13222.g1134
GO:0006355	NODE_MINUS_13222.g1134
GO:0006281	NODE_MINUS_13222.g1134
GO:0008270	NODE_MINUS_13222.g1134
GO:0005622	NODE_MINUS_13222.g1134
GO:0005515	NODE_MINUS_13222.g1135
GO:0000166	NODE_MINUS_13222.g1135
GO:0016491	NODE_MINUS_13222.g1135
GO:0008270	NODE_MINUS_13222.g1136
GO:0016783	NODE_MINUS_13222.g1138
GO:0016740	NODE_MINUS_13222.g1138
GO:0005737	NODE_MINUS_13222.g1138
GO:0008033	NODE_MINUS_13222.g1138
GO:0005216	NODE_MINUS_13222.g1139
GO:0006811	NODE_MINUS_13222.g1139
GO:0016020	NODE_MINUS_13222.g1139
GO:0055085	NODE_MINUS_13222.g1139
GO:0055114	NODE_MINUS_13222.g1141
GO:0016717	NODE_MINUS_13222.g1141
GO:0006629	NODE_MINUS_13222.g1141
GO:0016021	NODE_MINUS_13222.g1141
GO:0003735	NODE_MINUS_13222.g1142
GO:0006412	NODE_MINUS_13222.g1142
GO:0005840	NODE_MINUS_13222.g1142
GO:0005622	NODE_MINUS_13222.g1142
GO:0016021	NODE_MINUS_13222.g1145
GO:0005524	NODE_MINUS_13222.g1145
GO:0042626	NODE_MINUS_13222.g1145
GO:0055085	NODE_MINUS_13222.g1145
GO:0006810	NODE_MINUS_13222.g1145
GO:0055085	NODE_MINUS_13222.g1145
GO:0006810	NODE_MINUS_13222.g1145
GO:0005524	NODE_MINUS_13222.g1145
GO:0042626	NODE_MINUS_13222.g1145
GO:0016021	NODE_MINUS_13222.g1145
GO:0016887	NODE_MINUS_13222.g1145
GO:0005524	NODE_MINUS_13222.g1145
GO:0005524	NODE_MINUS_13222.g1145
GO:0016887	NODE_MINUS_13222.g1145
GO:0017111	NODE_MINUS_13222.g1145
GO:0000166	NODE_MINUS_13222.g1145
GO:0005515	NODE_MINUS_13222.g1150
GO:0005506	NODE_MINUS_13222.g1153
GO:0051536	NODE_MINUS_13222.g1153
GO:0016226	NODE_MINUS_13222.g1153
GO:0003735	NODE_MINUS_13222.g1154
GO:0005622	NODE_MINUS_13222.g1154
GO:0005840	NODE_MINUS_13222.g1154
GO:0006412	NODE_MINUS_13222.g1154
GO:0006412	NODE_MINUS_13222.g1154
GO:0003735	NODE_MINUS_13222.g1154
GO:0005622	NODE_MINUS_13222.g1154
GO:0005840	NODE_MINUS_13222.g1154
GO:0006412	NODE_MINUS_13222.g1154
GO:0005840	NODE_MINUS_13222.g1154
GO:0005622	NODE_MINUS_13222.g1154
GO:0003735	NODE_MINUS_13222.g1154
GO:0005622	NODE_MINUS_13227.g1159
GO:0006396	NODE_MINUS_13227.g1159
GO:0005515	NODE_MINUS_13227.g1159
GO:0005524	NODE_MINUS_13227.g1161
GO:0017111	NODE_MINUS_13227.g1161
GO:0000166	NODE_MINUS_13227.g1161
GO:0005515	NODE_MINUS_13227.g1162
GO:0008017	NODE_MINUS_13227.g1162
GO:0016567	NODE_MINUS_13227.g1163
GO:0004842	NODE_MINUS_13227.g1163
GO:0000151	NODE_MINUS_13227.g1163
GO:0005515	NODE_MINUS_13227.g1163
GO:0003676	NODE_MINUS_13227.g1164
GO:0008270	NODE_MINUS_13227.g1164
GO:0008168	NODE_MINUS_13227.g1168
GO:0008033	NODE_MINUS_13227.g1168
GO:0005488	NODE_MINUS_13227.g1169
GO:0003676	NODE_MINUS_13227.g1170
GO:0008270	NODE_MINUS_13227.g1170
GO:0008270	NODE_MINUS_13227.g1170
GO:0003676	NODE_MINUS_13227.g1170
GO:0005634	NODE_MINUS_13227.g1170
GO:0005515	NODE_MINUS_13227.g1170
GO:0006886	NODE_MINUS_13227.g1179
GO:0016192	NODE_MINUS_13227.g1179
GO:0005515	NODE_MINUS_13227.g1179
GO:0030131	NODE_MINUS_13227.g1179
GO:0006810	NODE_MINUS_13227.g1179
GO:0004298	NODE_MINUS_13227.g1182
GO:0005839	NODE_MINUS_13227.g1182
GO:0051603	NODE_MINUS_13227.g1182
GO:0004175	NODE_MINUS_13227.g1182
GO:0051603	NODE_MINUS_13227.g1182
GO:0005839	NODE_MINUS_13227.g1182
GO:0019773	NODE_MINUS_13227.g1182
GO:0006511	NODE_MINUS_13227.g1182
GO:0004175	NODE_MINUS_13227.g1182
GO:0004298	NODE_MINUS_13227.g1182
GO:0008270	NODE_MINUS_13227.g1183
GO:0005515	NODE_MINUS_13227.g1185
GO:0016627	NODE_MINUS_13227.g1188
GO:0055114	NODE_MINUS_13227.g1188
GO:0008152	NODE_MINUS_13227.g1188
GO:0016627	NODE_MINUS_13227.g1188
GO:0055114	NODE_MINUS_13227.g1188
GO:0003995	NODE_MINUS_13227.g1188
GO:0055114	NODE_MINUS_13227.g1188
GO:0016627	NODE_MINUS_13227.g1188
GO:0050660	NODE_MINUS_13227.g1188
GO:0055114	NODE_MINUS_13227.g1188
GO:0008152	NODE_MINUS_13227.g1188
GO:0055114	NODE_MINUS_13227.g1188
GO:0003995	NODE_MINUS_13227.g1188
GO:0008270	NODE_MINUS_13385.g1189
GO:0005515	NODE_MINUS_13385.g1189
GO:0006413	NODE_MINUS_13385.g1190
GO:0003743	NODE_MINUS_13385.g1190
GO:0003676	NODE_MINUS_13385.g1191
GO:0000166	NODE_MINUS_13385.g1191
GO:0006471	NODE_MINUS_13385.g1194
GO:0003950	NODE_MINUS_13385.g1194
GO:0003677	NODE_MINUS_13385.g1194
GO:0008270	NODE_MINUS_13385.g1194
GO:0003950	NODE_MINUS_13385.g1194
GO:0005634	NODE_MINUS_13385.g1194
GO:0003950	NODE_MINUS_13385.g1194
GO:0006412	NODE_MINUS_13385.g1195
GO:0005622	NODE_MINUS_13385.g1195
GO:0003735	NODE_MINUS_13385.g1195
GO:0005840	NODE_MINUS_13385.g1195
GO:0005488	NODE_MINUS_13385.g1196
GO:0003676	NODE_MINUS_13398.g1197
GO:0000166	NODE_MINUS_13398.g1197
GO:0016772	NODE_MINUS_13398.g1200
GO:0005524	NODE_MINUS_13398.g1200
GO:0004672	NODE_MINUS_13398.g1200
GO:0006468	NODE_MINUS_13398.g1200
GO:0004672	NODE_MINUS_13398.g1200
GO:0005524	NODE_MINUS_13398.g1200
GO:0006468	NODE_MINUS_13398.g1200
GO:0004674	NODE_MINUS_13398.g1200
GO:0006468	NODE_MINUS_13398.g1200
GO:0005524	NODE_MINUS_13398.g1200
GO:0003735	NODE_MINUS_13398.g1202
GO:0006412	NODE_MINUS_13398.g1202
GO:0005622	NODE_MINUS_13398.g1202
GO:0005840	NODE_MINUS_13398.g1202
GO:0005524	NODE_MINUS_13398.g1204
GO:0006260	NODE_MINUS_13398.g1204
GO:0003677	NODE_MINUS_13398.g1204
GO:0006260	NODE_MINUS_13398.g1204
GO:0003677	NODE_MINUS_13398.g1204
GO:0005524	NODE_MINUS_13398.g1204
GO:0008270	NODE_MINUS_13398.g1206
GO:0008270	NODE_MINUS_13398.g1206
GO:0003676	NODE_MINUS_13398.g1206
GO:0005634	NODE_MINUS_13398.g1206
GO:0003676	NODE_MINUS_13398.g1206
GO:0008270	NODE_MINUS_13398.g1206
GO:0051082	NODE_MINUS_13398.g1207
GO:0016272	NODE_MINUS_13398.g1207
GO:0006457	NODE_MINUS_13398.g1207
GO:0006412	NODE_MINUS_13441.g1208
GO:0005840	NODE_MINUS_13441.g1208
GO:0003735	NODE_MINUS_13441.g1208
GO:0005622	NODE_MINUS_13441.g1208
GO:0003824	NODE_MINUS_13441.g1209
GO:0005515	NODE_MINUS_13441.g1210
GO:0035299	NODE_MINUS_13441.g1214
GO:0005524	NODE_MINUS_13441.g1214
GO:0000398	NODE_MINUS_13441.g1215
GO:0005681	NODE_MINUS_13441.g1215
GO:0003676	NODE_MINUS_13441.g1216
GO:0008270	NODE_MINUS_13441.g1216
GO:0005525	NODE_MINUS_13441.g1218
GO:0000917	NODE_MINUS_13441.g1218
GO:0005525	NODE_MINUS_13441.g1218
GO:0008152	NODE_MINUS_13716.g1221
GO:0016624	NODE_MINUS_13716.g1221
GO:0016021	NODE_MINUS_13716.g1223
GO:0004659	NODE_MINUS_13716.g1223
GO:0004591	NODE_MINUS_14053.g1228
GO:0006099	NODE_MINUS_14053.g1228
GO:0055114	NODE_MINUS_14053.g1228
GO:0030976	NODE_MINUS_14053.g1228
GO:0008152	NODE_MINUS_14053.g1228
GO:0016624	NODE_MINUS_14053.g1228
GO:0006810	NODE_MINUS_1425.g188
GO:0005215	NODE_MINUS_1425.g188
GO:0016020	NODE_MINUS_1425.g188
GO:0003676	NODE_MINUS_1425.g190
GO:0000166	NODE_MINUS_1425.g190
GO:0005515	NODE_MINUS_1425.g191
GO:0005515	NODE_MINUS_1425.g192
GO:0004519	NODE_MINUS_1425.g194
GO:0030145	NODE_MINUS_1425.g194
GO:0006302	NODE_MINUS_1425.g194
GO:0005634	NODE_MINUS_1425.g194
GO:0016787	NODE_MINUS_1425.g194
GO:0003899	NODE_MINUS_1425.g195
GO:0006351	NODE_MINUS_1425.g195
GO:0044237	NODE_MINUS_1425.g195
GO:0000166	NODE_MINUS_1425.g195
GO:0003824	NODE_MINUS_1425.g195
GO:0005097	NODE_MINUS_14667.g1231
GO:0005622	NODE_MINUS_14667.g1231
GO:0032313	NODE_MINUS_14667.g1231
GO:0003735	NODE_MINUS_14667.g1232
GO:0006412	NODE_MINUS_14667.g1232
GO:0015934	NODE_MINUS_14667.g1232
GO:0005515	NODE_MINUS_14667.g1233
GO:0016876	NODE_MINUS_14774.g1234
GO:0043039	NODE_MINUS_14774.g1234
GO:0005737	NODE_MINUS_14774.g1234
GO:0000166	NODE_MINUS_14774.g1234
GO:0005524	NODE_MINUS_14774.g1234
GO:0005515	NODE_MINUS_14843.g1235
GO:0003676	NODE_MINUS_14881.g1236
GO:0008270	NODE_MINUS_14881.g1236
GO:0003677	NODE_MINUS_14881.g1237
GO:0003899	NODE_MINUS_14881.g1237
GO:0006351	NODE_MINUS_14881.g1237
GO:0003677	NODE_MINUS_14881.g1237
GO:0006351	NODE_MINUS_14881.g1237
GO:0003899	NODE_MINUS_14881.g1237
GO:0006351	NODE_MINUS_14881.g1237
GO:0003677	NODE_MINUS_14881.g1237
GO:0003899	NODE_MINUS_14881.g1237
GO:0003899	NODE_MINUS_14881.g1237
GO:0003677	NODE_MINUS_14881.g1238
GO:0005634	NODE_MINUS_14881.g1238
GO:0003700	NODE_MINUS_14881.g1240
GO:0006355	NODE_MINUS_14881.g1240
GO:0005515	NODE_MINUS_14978.g1242
GO:0005515	NODE_MINUS_14978.g1244
GO:0005524	NODE_MINUS_14978.g1245
GO:0008026	NODE_MINUS_14978.g1245
GO:0003676	NODE_MINUS_14978.g1245
GO:0005524	NODE_MINUS_14978.g1245
GO:0003676	NODE_MINUS_14978.g1245
GO:0004386	NODE_MINUS_14978.g1245
GO:0004357	NODE_MINUS_14978.g1249
GO:0006750	NODE_MINUS_14978.g1249
GO:0006412	NODE_MINUS_14978.g1250
GO:0003735	NODE_MINUS_14978.g1250
GO:0005622	NODE_MINUS_14978.g1250
GO:0005840	NODE_MINUS_14978.g1250
GO:0055114	NODE_MINUS_14978.g1252
GO:0016620	NODE_MINUS_14978.g1252
GO:0016620	NODE_MINUS_14978.g1252
GO:0055114	NODE_MINUS_14978.g1252
GO:0055114	NODE_MINUS_14978.g1252
GO:0050661	NODE_MINUS_14978.g1252
GO:0016620	NODE_MINUS_14978.g1252
GO:0051287	NODE_MINUS_14978.g1252
GO:0006006	NODE_MINUS_14978.g1252
GO:0000166	NODE_MINUS_14978.g1252
GO:0005488	NODE_MINUS_14978.g1253
GO:0016070	NODE_MINUS_14978.g1253
GO:0003677	NODE_MINUS_14978.g1253
GO:0003723	NODE_MINUS_14978.g1253
GO:0005515	NODE_MINUS_14978.g1253
GO:0016887	NODE_MINUS_14978.g1254
GO:0005524	NODE_MINUS_14978.g1254
GO:0005524	NODE_MINUS_14978.g1254
GO:0016887	NODE_MINUS_14978.g1254
GO:0017111	NODE_MINUS_14978.g1254
GO:0000166	NODE_MINUS_14978.g1254
GO:0005524	NODE_MINUS_14978.g1254
GO:0016021	NODE_MINUS_14978.g1254
GO:0042626	NODE_MINUS_14978.g1254
GO:0055085	NODE_MINUS_14978.g1254
GO:0006810	NODE_MINUS_14978.g1254
GO:0016021	NODE_MINUS_14978.g1254
GO:0006810	NODE_MINUS_14978.g1254
GO:0005524	NODE_MINUS_14978.g1254
GO:0042626	NODE_MINUS_14978.g1254
GO:0055085	NODE_MINUS_14978.g1254
GO:0005524	NODE_MINUS_14978.g1255
GO:0016021	NODE_MINUS_14978.g1255
GO:0042626	NODE_MINUS_14978.g1255
GO:0055085	NODE_MINUS_14978.g1255
GO:0006810	NODE_MINUS_14978.g1255
GO:0016021	NODE_MINUS_14978.g1255
GO:0006810	NODE_MINUS_14978.g1255
GO:0005524	NODE_MINUS_14978.g1255
GO:0042626	NODE_MINUS_14978.g1255
GO:0055085	NODE_MINUS_14978.g1255
GO:0017111	NODE_MINUS_14978.g1255
GO:0000166	NODE_MINUS_14978.g1255
GO:0016887	NODE_MINUS_14978.g1255
GO:0005524	NODE_MINUS_14978.g1255
GO:0005524	NODE_MINUS_14978.g1255
GO:0016887	NODE_MINUS_14978.g1255
GO:0006508	NODE_MINUS_14978.g1257
GO:0008234	NODE_MINUS_14978.g1257
GO:0005669	NODE_MINUS_14978.g1260
GO:0006367	NODE_MINUS_14978.g1260
GO:0005515	NODE_MINUS_14978.g1264
GO:0016787	NODE_MINUS_14978.g1265
GO:0032934	NODE_MINUS_14978.g1265
GO:0005515	NODE_MINUS_14978.g1266
GO:0003676	NODE_MINUS_14978.g1268
GO:0003677	NODE_MINUS_14978.g1268
GO:0006303	NODE_MINUS_14978.g1268
GO:0004003	NODE_MINUS_14978.g1268
GO:0004003	NODE_MINUS_14978.g1268
GO:0003677	NODE_MINUS_14978.g1268
GO:0006303	NODE_MINUS_14978.g1268
GO:0005622	NODE_MINUS_14978.g1271
GO:0003735	NODE_MINUS_14978.g1271
GO:0006412	NODE_MINUS_14978.g1271
GO:0005840	NODE_MINUS_14978.g1271
GO:0008168	NODE_MINUS_14978.g1272
GO:0001510	NODE_MINUS_14978.g1272
GO:0009452	NODE_MINUS_14978.g1272
GO:0003824	NODE_MINUS_14978.g1273
GO:0051536	NODE_MINUS_14978.g1273
GO:0016114	NODE_MINUS_14978.g1276
GO:0008685	NODE_MINUS_14978.g1276
GO:0004252	NODE_MINUS_14978.g1278
GO:0016021	NODE_MINUS_14978.g1278
GO:0008152	NODE_MINUS_14978.g1279
GO:0003824	NODE_MINUS_14978.g1279
GO:0003824	NODE_MINUS_14978.g1279
GO:0017111	NODE_MINUS_14978.g1282
GO:0000166	NODE_MINUS_14978.g1282
GO:0005524	NODE_MINUS_14978.g1282
GO:0006260	NODE_MINUS_14978.g1282
GO:0003677	NODE_MINUS_14978.g1282
GO:0008152	NODE_MINUS_14978.g1283
GO:0003824	NODE_MINUS_14978.g1283
GO:0016491	NODE_MINUS_14978.g1283
GO:0016747	NODE_MINUS_14978.g1283
GO:0003824	NODE_MINUS_14978.g1283
GO:0008152	NODE_MINUS_14978.g1283
GO:0031177	NODE_MINUS_14978.g1283
GO:0000166	NODE_MINUS_14978.g1283
GO:0006950	NODE_MINUS_14978.g1284
GO:0008270	NODE_MINUS_14981.g1286
GO:0051082	NODE_MINUS_1527.g197
GO:0006457	NODE_MINUS_1527.g197
GO:0005524	NODE_MINUS_1527.g197
GO:0006457	NODE_MINUS_1527.g197
GO:0051082	NODE_MINUS_1527.g197
GO:0005524	NODE_MINUS_1527.g197
GO:0044267	NODE_MINUS_1527.g197
GO:0005524	NODE_MINUS_1527.g197
GO:0000166	NODE_MINUS_1527.g198
GO:0003676	NODE_MINUS_1527.g198
GO:0005634	NODE_MINUS_1527.g198
GO:0006397	NODE_MINUS_1527.g198
GO:0003723	NODE_MINUS_1527.g198
GO:0004222	NODE_MINUS_15349.g1288
GO:0008897	NODE_MINUS_15349.g1288
GO:0000287	NODE_MINUS_15349.g1288
GO:0009059	NODE_MINUS_15349.g1288
GO:0046872	NODE_MINUS_15349.g1288
GO:0005515	NODE_MINUS_15349.g1289
GO:0005515	NODE_MINUS_15349.g1290
GO:0016020	NODE_MINUS_15349.g1291
GO:0016772	NODE_MINUS_15349.g1291
GO:0008270	NODE_MINUS_15349.g1293
GO:0003676	NODE_MINUS_15349.g1293
GO:0016773	NODE_MINUS_15349.g1299
GO:0005515	NODE_MINUS_15349.g1299
GO:0016772	NODE_MINUS_15349.g1299
GO:0004298	NODE_MINUS_15349.g1300
GO:0006511	NODE_MINUS_15349.g1300
GO:0004175	NODE_MINUS_15349.g1300
GO:0019773	NODE_MINUS_15349.g1300
GO:0051603	NODE_MINUS_15349.g1300
GO:0004298	NODE_MINUS_15349.g1300
GO:0005839	NODE_MINUS_15349.g1300
GO:0016311	NODE_MINUS_15349.g1301
GO:0016791	NODE_MINUS_15349.g1301
GO:0008138	NODE_MINUS_15349.g1301
GO:0006470	NODE_MINUS_15349.g1301
GO:0016311	NODE_MINUS_15349.g1301
GO:0016791	NODE_MINUS_15349.g1301
GO:0004725	NODE_MINUS_15349.g1301
GO:0005509	NODE_MINUS_15349.g1309
GO:0003677	NODE_MINUS_15349.g1311
GO:0003677	NODE_MINUS_15349.g1313
GO:0003723	NODE_MINUS_15576.g1319
GO:0016020	NODE_MINUS_15576.g1321
GO:0009405	NODE_MINUS_15576.g1321
GO:0003676	NODE_MINUS_15576.g1322
GO:0000166	NODE_MINUS_15576.g1322
GO:0006468	NODE_MINUS_15576.g1324
GO:0004672	NODE_MINUS_15576.g1324
GO:0005524	NODE_MINUS_15576.g1324
GO:0006468	NODE_MINUS_15576.g1324
GO:0004674	NODE_MINUS_15576.g1324
GO:0004672	NODE_MINUS_15576.g1324
GO:0006468	NODE_MINUS_15576.g1324
GO:0005524	NODE_MINUS_15576.g1324
GO:0016772	NODE_MINUS_15576.g1324
GO:0019887	NODE_MINUS_15576.g1325
GO:0005956	NODE_MINUS_15576.g1325
GO:0005956	NODE_MINUS_15576.g1325
GO:0019887	NODE_MINUS_15576.g1325
GO:0006355	NODE_MINUS_15576.g1326
GO:0005634	NODE_MINUS_15576.g1326
GO:0006468	NODE_MINUS_15576.g1327
GO:0004672	NODE_MINUS_15576.g1327
GO:0005524	NODE_MINUS_15576.g1327
GO:0004672	NODE_MINUS_15576.g1327
GO:0006468	NODE_MINUS_15576.g1327
GO:0005524	NODE_MINUS_15576.g1327
GO:0006468	NODE_MINUS_15576.g1327
GO:0004674	NODE_MINUS_15576.g1327
GO:0016772	NODE_MINUS_15576.g1327
GO:0000166	NODE_MINUS_15576.g1330
GO:0005524	NODE_MINUS_15576.g1330
GO:0006436	NODE_MINUS_15576.g1330
GO:0004830	NODE_MINUS_15576.g1330
GO:0005737	NODE_MINUS_15576.g1330
GO:0000166	NODE_MINUS_15576.g1330
GO:0006418	NODE_MINUS_15576.g1330
GO:0005737	NODE_MINUS_15576.g1330
GO:0005524	NODE_MINUS_15576.g1330
GO:0004812	NODE_MINUS_15576.g1330
GO:0005524	NODE_MINUS_15576.g1330
GO:0004812	NODE_MINUS_15576.g1330
GO:0006418	NODE_MINUS_15576.g1330
GO:0005737	NODE_MINUS_15576.g1330
GO:0000166	NODE_MINUS_15576.g1330
GO:0006468	NODE_MINUS_15576.g1334
GO:0004672	NODE_MINUS_15576.g1334
GO:0005524	NODE_MINUS_15576.g1334
GO:0016772	NODE_MINUS_15576.g1334
GO:0004672	NODE_MINUS_15576.g1334
GO:0006468	NODE_MINUS_15576.g1334
GO:0005524	NODE_MINUS_15576.g1334
GO:0006542	NODE_MINUS_15576.g1336
GO:0006807	NODE_MINUS_15576.g1336
GO:0004356	NODE_MINUS_15576.g1336
GO:0003824	NODE_MINUS_15576.g1336
GO:0006807	NODE_MINUS_15576.g1336
GO:0004356	NODE_MINUS_15576.g1336
GO:0009399	NODE_MINUS_15576.g1336
GO:0005737	NODE_MINUS_15576.g1336
GO:0004356	NODE_MINUS_15576.g1336
GO:0005737	NODE_MINUS_15576.g1338
GO:0004812	NODE_MINUS_15576.g1338
GO:0005524	NODE_MINUS_15576.g1338
GO:0000166	NODE_MINUS_15576.g1338
GO:0006418	NODE_MINUS_15576.g1338
GO:0006418	NODE_MINUS_15576.g1338
GO:0005737	NODE_MINUS_15576.g1338
GO:0000166	NODE_MINUS_15576.g1338
GO:0004812	NODE_MINUS_15576.g1338
GO:0005524	NODE_MINUS_15576.g1338
GO:0005737	NODE_MINUS_15576.g1338
GO:0006428	NODE_MINUS_15576.g1338
GO:0000166	NODE_MINUS_15576.g1338
GO:0005524	NODE_MINUS_15576.g1338
GO:0004822	NODE_MINUS_15576.g1338
GO:0006418	NODE_MINUS_15576.g1338
GO:0002161	NODE_MINUS_15576.g1338
GO:0000166	NODE_MINUS_15576.g1338
GO:0006418	NODE_MINUS_15576.g1338
GO:0004812	NODE_MINUS_15576.g1338
GO:0005737	NODE_MINUS_15576.g1338
GO:0005524	NODE_MINUS_15576.g1338
GO:0005524	NODE_MINUS_15576.g1339
GO:0004812	NODE_MINUS_15576.g1339
GO:0006418	NODE_MINUS_15576.g1339
GO:0005737	NODE_MINUS_15576.g1339
GO:0000166	NODE_MINUS_15576.g1339
GO:0006418	NODE_MINUS_15576.g1339
GO:0005737	NODE_MINUS_15576.g1339
GO:0000166	NODE_MINUS_15576.g1339
GO:0004812	NODE_MINUS_15576.g1339
GO:0005524	NODE_MINUS_15576.g1339
GO:0003896	NODE_MINUS_15576.g1342
GO:0006269	NODE_MINUS_15576.g1342
GO:0006269	NODE_MINUS_15576.g1342
GO:0003896	NODE_MINUS_15576.g1342
GO:0003676	NODE_MINUS_15576.g1344
GO:0000166	NODE_MINUS_15576.g1344
GO:0006468	NODE_MINUS_15576.g1344
GO:0004672	NODE_MINUS_15576.g1344
GO:0005524	NODE_MINUS_15576.g1344
GO:0004672	NODE_MINUS_15576.g1344
GO:0006468	NODE_MINUS_15576.g1344
GO:0005524	NODE_MINUS_15576.g1344
GO:0016772	NODE_MINUS_15576.g1344
GO:0006457	NODE_MINUS_15576.g1346
GO:0003755	NODE_MINUS_15576.g1346
GO:0005515	NODE_MINUS_15576.g1347
GO:0016020	NODE_MINUS_15576.g1348
GO:0031072	NODE_MINUS_15576.g1349
GO:0006457	NODE_MINUS_15576.g1349
GO:0051082	NODE_MINUS_15576.g1349
GO:0006457	NODE_MINUS_15576.g1349
GO:0051082	NODE_MINUS_15576.g1349
GO:0031072	NODE_MINUS_15576.g1349
GO:0005200	NODE_MINUS_15576.g1352
GO:0004298	NODE_MINUS_15648.g1353
GO:0004748	NODE_MINUS_15648.g1354
GO:0009186	NODE_MINUS_15648.g1354
GO:0055114	NODE_MINUS_15648.g1354
GO:0016491	NODE_MINUS_15648.g1354
GO:0055114	NODE_MINUS_15648.g1354
GO:0046914	NODE_MINUS_15648.g1354
GO:0016491	NODE_MINUS_15648.g1354
GO:0055114	NODE_MINUS_15648.g1354
GO:0005634	NODE_MINUS_15648.g1358
GO:0003676	NODE_MINUS_15648.g1358
GO:0005622	NODE_MINUS_15648.g1361
GO:0042254	NODE_MINUS_15648.g1361
GO:0003676	NODE_MINUS_15648.g1363
GO:0008270	NODE_MINUS_15648.g1363
GO:0003676	NODE_MINUS_15648.g1363
GO:0000166	NODE_MINUS_15648.g1363
GO:0006468	NODE_MINUS_15648.g1364
GO:0004672	NODE_MINUS_15648.g1364
GO:0005524	NODE_MINUS_15648.g1364
GO:0016772	NODE_MINUS_15648.g1364
GO:0006468	NODE_MINUS_15648.g1364
GO:0004674	NODE_MINUS_15648.g1364
GO:0004672	NODE_MINUS_15648.g1364
GO:0006468	NODE_MINUS_15648.g1364
GO:0005524	NODE_MINUS_15648.g1364
GO:0003735	NODE_MINUS_15648.g1365
GO:0005840	NODE_MINUS_15648.g1365
GO:0006412	NODE_MINUS_15648.g1365
GO:0005622	NODE_MINUS_15648.g1365
GO:0005840	NODE_MINUS_15648.g1365
GO:0005622	NODE_MINUS_15648.g1365
GO:0003735	NODE_MINUS_15648.g1365
GO:0006412	NODE_MINUS_15648.g1365
GO:0015934	NODE_MINUS_15648.g1365
GO:0003735	NODE_MINUS_15648.g1365
GO:0006412	NODE_MINUS_15648.g1365
GO:0008270	NODE_MINUS_15648.g1366
GO:0005515	NODE_MINUS_15648.g1366
GO:0005515	NODE_MINUS_15648.g1367
GO:0003723	NODE_MINUS_15648.g1368
GO:0005850	NODE_MINUS_15648.g1368
GO:0003723	NODE_MINUS_15648.g1368
GO:0003743	NODE_MINUS_15648.g1368
GO:0006457	NODE_MINUS_15648.g1372
GO:0003755	NODE_MINUS_15648.g1372
GO:0005524	NODE_MINUS_15648.g1374
GO:0003677	NODE_MINUS_15648.g1374
GO:0006260	NODE_MINUS_15648.g1374
GO:0003677	NODE_MINUS_15648.g1374
GO:0005524	NODE_MINUS_15648.g1374
GO:0006270	NODE_MINUS_15648.g1374
GO:0006260	NODE_MINUS_15648.g1374
GO:0005524	NODE_MINUS_15648.g1374
GO:0003677	NODE_MINUS_15648.g1374
GO:0005515	NODE_MINUS_15648.g1375
GO:0016020	NODE_MINUS_15648.g1376
GO:0006813	NODE_MINUS_15648.g1376
GO:0015269	NODE_MINUS_15648.g1376
GO:0016787	NODE_MINUS_15648.g1377
GO:0005509	NODE_MINUS_15648.g1381
GO:0005515	NODE_MINUS_15648.g1381
GO:0003924	NODE_MINUS_15648.g1381
GO:0005525	NODE_MINUS_15648.g1381
GO:0005515	NODE_MINUS_15648.g1382
GO:0008270	NODE_MINUS_15648.g1384
GO:0005622	NODE_MINUS_15648.g1384
GO:0042254	NODE_MINUS_15648.g1384
GO:0006400	NODE_MINUS_15648.g1385
GO:0008616	NODE_MINUS_15648.g1385
GO:0008479	NODE_MINUS_15648.g1385
GO:0003677	NODE_MINUS_15648.g1389
GO:0031072	NODE_MINUS_15648.g1389
GO:0031072	NODE_MINUS_15648.g1389
GO:0006457	NODE_MINUS_15648.g1389
GO:0051082	NODE_MINUS_15648.g1389
GO:0006470	NODE_MINUS_15648.g1391
GO:0008138	NODE_MINUS_15648.g1391
GO:0008138	NODE_MINUS_15648.g1391
GO:0006470	NODE_MINUS_15648.g1391
GO:0008270	NODE_MINUS_15648.g1391
GO:0003676	NODE_MINUS_15648.g1391
GO:0016791	NODE_MINUS_15648.g1391
GO:0016311	NODE_MINUS_15648.g1391
GO:0006412	NODE_MINUS_15648.g1392
GO:0003735	NODE_MINUS_15648.g1392
GO:0005622	NODE_MINUS_15648.g1392
GO:0005840	NODE_MINUS_15648.g1392
GO:0003735	NODE_MINUS_15648.g1392
GO:0006412	NODE_MINUS_15648.g1392
GO:0005622	NODE_MINUS_15648.g1392
GO:0005840	NODE_MINUS_15648.g1392
GO:0016068	NODE_MINUS_15648.g1394
GO:0005515	NODE_MINUS_15648.g1396
GO:0015991	NODE_MINUS_15697.g1397
GO:0033177	NODE_MINUS_15697.g1397
GO:0015078	NODE_MINUS_15697.g1397
GO:0015078	NODE_MINUS_15697.g1397
GO:0015991	NODE_MINUS_15697.g1397
GO:0033179	NODE_MINUS_15697.g1397
GO:0008270	NODE_MINUS_15697.g1401
GO:0008237	NODE_MINUS_15697.g1401
GO:0008270	NODE_MINUS_15697.g1401
GO:0003924	NODE_MINUS_15697.g1402
GO:0005525	NODE_MINUS_15697.g1402
GO:0005525	NODE_MINUS_15697.g1402
GO:0008270	NODE_MINUS_15697.g1404
GO:0006508	NODE_MINUS_15697.g1404
GO:0004222	NODE_MINUS_15697.g1404
GO:0003824	NODE_MINUS_15697.g1404
GO:0046872	NODE_MINUS_15697.g1404
GO:0006508	NODE_MINUS_15697.g1405
GO:0004222	NODE_MINUS_15697.g1405
GO:0004222	NODE_MINUS_15697.g1405
GO:0006508	NODE_MINUS_15697.g1405
GO:0003824	NODE_MINUS_15697.g1405
GO:0046872	NODE_MINUS_15697.g1405
GO:0000049	NODE_MINUS_15697.g1406
GO:0005524	NODE_MINUS_15697.g1406
GO:0005737	NODE_MINUS_15697.g1406
GO:0043039	NODE_MINUS_15697.g1406
GO:0004812	NODE_MINUS_15697.g1406
GO:0006432	NODE_MINUS_15697.g1406
GO:0000287	NODE_MINUS_15697.g1406
GO:0004826	NODE_MINUS_15697.g1406
GO:0008033	NODE_MINUS_15697.g1406
GO:0000049	NODE_MINUS_15697.g1406
GO:0005524	NODE_MINUS_15697.g1406
GO:0004812	NODE_MINUS_15697.g1406
GO:0005524	NODE_MINUS_15697.g1406
GO:0000166	NODE_MINUS_15697.g1406
GO:0005737	NODE_MINUS_15697.g1406
GO:0006418	NODE_MINUS_15697.g1406
GO:0003700	NODE_MINUS_15697.g1408
GO:0006355	NODE_MINUS_15697.g1408
GO:0005634	NODE_MINUS_15697.g1409
GO:0006355	NODE_MINUS_15697.g1409
GO:0016747	NODE_MINUS_15697.g1409
GO:0008270	NODE_MINUS_15697.g1410
GO:0008270	NODE_MINUS_15697.g1410
GO:0005515	NODE_MINUS_15697.g1410
GO:0006468	NODE_MINUS_15724.g1415
GO:0004674	NODE_MINUS_15724.g1415
GO:0006468	NODE_MINUS_15724.g1415
GO:0004672	NODE_MINUS_15724.g1415
GO:0005524	NODE_MINUS_15724.g1415
GO:0016772	NODE_MINUS_15724.g1415
GO:0004672	NODE_MINUS_15724.g1415
GO:0006468	NODE_MINUS_15724.g1415
GO:0005524	NODE_MINUS_15724.g1415
GO:0016787	NODE_MINUS_15724.g1416
GO:0008234	NODE_MINUS_15745.g1417
GO:0006508	NODE_MINUS_15745.g1417
GO:0006412	NODE_MINUS_15745.g1419
GO:0005622	NODE_MINUS_15745.g1419
GO:0003735	NODE_MINUS_15745.g1419
GO:0005840	NODE_MINUS_15745.g1419
GO:0016020	NODE_MINUS_15745.g1419
GO:0005044	NODE_MINUS_15745.g1419
GO:0005044	NODE_MINUS_15745.g1419
GO:0016020	NODE_MINUS_15745.g1419
GO:0005622	NODE_MINUS_15745.g1419
GO:0005840	NODE_MINUS_15745.g1419
GO:0006412	NODE_MINUS_15745.g1419
GO:0003735	NODE_MINUS_15745.g1419
GO:0005525	NODE_MINUS_15745.g1422
GO:0005515	NODE_MINUS_15745.g1424
GO:0009116	NODE_MINUS_15745.g1428
GO:0003824	NODE_MINUS_15745.g1428
GO:0008270	NODE_MINUS_15745.g1429
GO:0003676	NODE_MINUS_15745.g1429
GO:0005515	NODE_MINUS_15745.g1430
GO:0031461	NODE_MINUS_15745.g1431
GO:0031625	NODE_MINUS_15745.g1431
GO:0006511	NODE_MINUS_15745.g1431
GO:0031461	NODE_MINUS_15745.g1431
GO:0006511	NODE_MINUS_15745.g1431
GO:0031625	NODE_MINUS_15745.g1431
GO:0031625	NODE_MINUS_15745.g1431
GO:0031461	NODE_MINUS_15745.g1431
GO:0006511	NODE_MINUS_15745.g1431
GO:0019901	NODE_MINUS_15758.g1432
GO:0000079	NODE_MINUS_15758.g1432
GO:0016021	NODE_MINUS_15758.g1433
GO:0005524	NODE_MINUS_15765.g1440
GO:0003676	NODE_MINUS_15765.g1440
GO:0004386	NODE_MINUS_15765.g1440
GO:0005524	NODE_MINUS_15765.g1440
GO:0008026	NODE_MINUS_15765.g1440
GO:0003676	NODE_MINUS_15765.g1440
GO:0009987	NODE_MINUS_15765.g1441
GO:0016772	NODE_MINUS_15765.g1442
GO:0006468	NODE_MINUS_15765.g1442
GO:0004672	NODE_MINUS_15765.g1442
GO:0005524	NODE_MINUS_15765.g1442
GO:0005506	NODE_MINUS_15765.g1447
GO:0051536	NODE_MINUS_15765.g1447
GO:0016226	NODE_MINUS_15765.g1447
GO:0005506	NODE_MINUS_15765.g1447
GO:0000166	NODE_MINUS_15765.g1450
GO:0031461	NODE_MINUS_15765.g1452
GO:0031625	NODE_MINUS_15765.g1452
GO:0006511	NODE_MINUS_15765.g1452
GO:0031461	NODE_MINUS_15765.g1452
GO:0006511	NODE_MINUS_15765.g1452
GO:0031625	NODE_MINUS_15765.g1452
GO:0031625	NODE_MINUS_15765.g1452
GO:0031461	NODE_MINUS_15765.g1452
GO:0006511	NODE_MINUS_15765.g1452
GO:0008270	NODE_MINUS_15765.g1453
GO:0015937	NODE_MINUS_15899.g1455
GO:0004594	NODE_MINUS_15899.g1455
GO:0005524	NODE_MINUS_15899.g1455
GO:0016740	NODE_MINUS_15899.g1456
GO:0008152	NODE_MINUS_15899.g1456
GO:0008152	NODE_MINUS_15899.g1456
GO:0005515	NODE_MINUS_15899.g1456
GO:0003824	NODE_MINUS_15899.g1456
GO:0008152	NODE_MINUS_15899.g1456
GO:0003824	NODE_MINUS_15899.g1457
GO:0005975	NODE_MINUS_15899.g1457
GO:0043169	NODE_MINUS_15899.g1457
GO:0003824	NODE_MINUS_15899.g1457
GO:0005978	NODE_MINUS_15899.g1457
GO:0004135	NODE_MINUS_15899.g1457
GO:0044237	NODE_MINUS_15899.g1459
GO:0003700	NODE_MINUS_15899.g1461
GO:0006355	NODE_MINUS_15899.g1461
GO:0009168	NODE_MINUS_15899.g1462
GO:0019239	NODE_MINUS_15899.g1462
GO:0003876	NODE_MINUS_15899.g1462
GO:0006188	NODE_MINUS_15899.g1462
GO:0055114	NODE_MINUS_15899.g1463
GO:0016671	NODE_MINUS_15899.g1463
GO:0019538	NODE_MINUS_15899.g1463
GO:0006259	NODE_MINUS_15899.g1465
GO:0008094	NODE_MINUS_15899.g1465
GO:0003677	NODE_MINUS_15899.g1465
GO:0005524	NODE_MINUS_15899.g1465
GO:0000166	NODE_MINUS_15899.g1465
GO:0003684	NODE_MINUS_15899.g1465
GO:0005524	NODE_MINUS_15899.g1465
GO:0008094	NODE_MINUS_15899.g1465
GO:0006281	NODE_MINUS_15899.g1465
GO:0017111	NODE_MINUS_15899.g1465
GO:0000166	NODE_MINUS_15899.g1465
GO:0005524	NODE_MINUS_15899.g1465
GO:0008094	NODE_MINUS_15899.g1465
GO:0006259	NODE_MINUS_15899.g1465
GO:0003677	NODE_MINUS_15899.g1465
GO:0004379	NODE_MINUS_15899.g1467
GO:0006499	NODE_MINUS_15899.g1467
GO:0004379	NODE_MINUS_15899.g1467
GO:0030127	NODE_MINUS_15899.g1468
GO:0006886	NODE_MINUS_15899.g1468
GO:0006888	NODE_MINUS_15899.g1468
GO:0008270	NODE_MINUS_15899.g1468
GO:0006886	NODE_MINUS_15899.g1468
GO:0006888	NODE_MINUS_15899.g1468
GO:0030127	NODE_MINUS_15899.g1468
GO:0006888	NODE_MINUS_15899.g1468
GO:0006886	NODE_MINUS_15899.g1468
GO:0030127	NODE_MINUS_15899.g1468
GO:0003676	NODE_MINUS_15899.g1470
GO:0005524	NODE_MINUS_15899.g1470
GO:0004386	NODE_MINUS_15899.g1470
GO:0006310	NODE_MINUS_15899.g1470
GO:0008026	NODE_MINUS_15899.g1470
GO:0005524	NODE_MINUS_15899.g1470
GO:0003676	NODE_MINUS_15899.g1470
GO:0008026	NODE_MINUS_15899.g1470
GO:0005515	NODE_MINUS_15899.g1471
GO:0016491	NODE_MINUS_15899.g1473
GO:0055114	NODE_MINUS_15899.g1473
GO:0055114	NODE_MINUS_15899.g1473
GO:0016491	NODE_MINUS_15899.g1473
GO:0003887	NODE_MINUS_15899.g1474
GO:0006260	NODE_MINUS_15899.g1474
GO:0003677	NODE_MINUS_15899.g1474
GO:0003677	NODE_MINUS_15899.g1474
GO:0006260	NODE_MINUS_15899.g1474
GO:0003887	NODE_MINUS_15899.g1474
GO:0005515	NODE_MINUS_15899.g1476
GO:0006364	NODE_MINUS_15899.g1476
GO:0005730	NODE_MINUS_15899.g1476
GO:0015031	NODE_MINUS_15899.g1477
GO:0005525	NODE_MINUS_15899.g1477
GO:0007264	NODE_MINUS_15899.g1477
GO:0007264	NODE_MINUS_15899.g1477
GO:0005525	NODE_MINUS_15899.g1477
GO:0000166	NODE_MINUS_16742.g1478
GO:0008641	NODE_MINUS_16742.g1478
GO:0006464	NODE_MINUS_16742.g1478
GO:0008641	NODE_MINUS_16742.g1478
GO:0005524	NODE_MINUS_16742.g1478
GO:0006464	NODE_MINUS_16742.g1478
GO:0003824	NODE_MINUS_16742.g1478
GO:0005515	NODE_MINUS_16742.g1479
GO:0016772	NODE_MINUS_16742.g1481
GO:0016616	NODE_MINUS_16742.g1482
GO:0044262	NODE_MINUS_16742.g1482
GO:0055114	NODE_MINUS_16742.g1482
GO:0000166	NODE_MINUS_16742.g1482
GO:0055114	NODE_MINUS_16742.g1482
GO:0016616	NODE_MINUS_16742.g1482
GO:0005975	NODE_MINUS_16742.g1482
GO:0003824	NODE_MINUS_16742.g1482
GO:0030060	NODE_MINUS_16742.g1482
GO:0055114	NODE_MINUS_16742.g1482
GO:0006108	NODE_MINUS_16742.g1482
GO:0055114	NODE_MINUS_16742.g1482
GO:0016616	NODE_MINUS_16742.g1482
GO:0055114	NODE_MINUS_16742.g1482
GO:0016491	NODE_MINUS_16742.g1482
GO:0016491	NODE_MINUS_16742.g1483
GO:0008152	NODE_MINUS_16742.g1483
GO:0000166	NODE_MINUS_16742.g1483
GO:0009987	NODE_MINUS_16835.g1484
GO:0005515	NODE_MINUS_16835.g1485
GO:0006621	NODE_MINUS_16835.g1487
GO:0046923	NODE_MINUS_16835.g1487
GO:0016021	NODE_MINUS_16835.g1487
GO:0005525	NODE_MINUS_16835.g1492
GO:0006355	NODE_MINUS_16835.g1494
GO:0003700	NODE_MINUS_16835.g1494
GO:0006396	NODE_MINUS_16835.g1496
GO:0005622	NODE_MINUS_16835.g1496
GO:0005515	NODE_MINUS_16835.g1496
GO:0006397	NODE_MINUS_16835.g1496
GO:0005634	NODE_MINUS_16835.g1496
GO:0005515	NODE_MINUS_16835.g1497
GO:0005509	NODE_MINUS_16835.g1497
GO:0003677	NODE_MINUS_16835.g1498
GO:0005664	NODE_MINUS_16835.g1498
GO:0006260	NODE_MINUS_16835.g1498
GO:0004674	NODE_MINUS_16835.g1499
GO:0006468	NODE_MINUS_16835.g1499
GO:0005524	NODE_MINUS_16835.g1499
GO:0004672	NODE_MINUS_16835.g1499
GO:0006468	NODE_MINUS_16835.g1499
GO:0016772	NODE_MINUS_16835.g1499
GO:0004672	NODE_MINUS_16835.g1499
GO:0005524	NODE_MINUS_16835.g1499
GO:0006468	NODE_MINUS_16835.g1499
GO:0016272	NODE_MINUS_16835.g1502
GO:0051082	NODE_MINUS_16835.g1502
GO:0006457	NODE_MINUS_16835.g1502
GO:0008270	NODE_MINUS_16835.g1504
GO:0003677	NODE_MINUS_16835.g1504
GO:0008270	NODE_MINUS_16835.g1504
GO:0008440	NODE_MINUS_16916.g1506
GO:0004674	NODE_MINUS_16916.g1507
GO:0006468	NODE_MINUS_16916.g1507
GO:0004672	NODE_MINUS_16916.g1507
GO:0005524	NODE_MINUS_16916.g1507
GO:0006468	NODE_MINUS_16916.g1507
GO:0005524	NODE_MINUS_16916.g1507
GO:0004672	NODE_MINUS_16916.g1507
GO:0006468	NODE_MINUS_16916.g1507
GO:0016772	NODE_MINUS_16916.g1507
GO:0005524	NODE_MINUS_16916.g1507
GO:0005515	NODE_MINUS_17089.g1509
GO:0016021	NODE_MINUS_17096.g1510
GO:0055085	NODE_MINUS_17096.g1510
GO:0004832	NODE_MINUS_17096.g1511
GO:0005737	NODE_MINUS_17096.g1511
GO:0006438	NODE_MINUS_17096.g1511
GO:0000166	NODE_MINUS_17096.g1511
GO:0005524	NODE_MINUS_17096.g1511
GO:0005737	NODE_MINUS_17096.g1511
GO:0004812	NODE_MINUS_17096.g1511
GO:0000166	NODE_MINUS_17096.g1511
GO:0006418	NODE_MINUS_17096.g1511
GO:0005524	NODE_MINUS_17096.g1511
GO:0005524	NODE_MINUS_17096.g1511
GO:0005737	NODE_MINUS_17096.g1511
GO:0004812	NODE_MINUS_17096.g1511
GO:0006418	NODE_MINUS_17096.g1511
GO:0000166	NODE_MINUS_17096.g1511
GO:0004812	NODE_MINUS_17096.g1511
GO:0005737	NODE_MINUS_17096.g1511
GO:0006418	NODE_MINUS_17096.g1511
GO:0005524	NODE_MINUS_17096.g1511
GO:0000166	NODE_MINUS_17096.g1511
GO:0005524	NODE_MINUS_17096.g1511
GO:0000166	NODE_MINUS_17096.g1511
GO:0005737	NODE_MINUS_17096.g1511
GO:0006418	NODE_MINUS_17096.g1511
GO:0004812	NODE_MINUS_17096.g1511
GO:0006418	NODE_MINUS_17096.g1511
GO:0002161	NODE_MINUS_17096.g1511
GO:0004672	NODE_MINUS_17096.g1512
GO:0005524	NODE_MINUS_17096.g1512
GO:0006468	NODE_MINUS_17096.g1512
GO:0005524	NODE_MINUS_17096.g1512
GO:0004672	NODE_MINUS_17096.g1512
GO:0006468	NODE_MINUS_17096.g1512
GO:0016772	NODE_MINUS_17096.g1512
GO:0004674	NODE_MINUS_17096.g1512
GO:0006468	NODE_MINUS_17096.g1512
GO:0015031	NODE_MINUS_17096.g1514
GO:0031072	NODE_MINUS_17096.g1514
GO:0051082	NODE_MINUS_17096.g1514
GO:0031072	NODE_MINUS_17096.g1514
GO:0006457	NODE_MINUS_17096.g1514
GO:0016746	NODE_MINUS_17096.g1516
GO:0006506	NODE_MINUS_17096.g1516
GO:0016021	NODE_MINUS_17096.g1516
GO:0005789	NODE_MINUS_17096.g1516
GO:0005524	NODE_MINUS_17096.g1519
GO:0017111	NODE_MINUS_17096.g1519
GO:0000166	NODE_MINUS_17096.g1519
GO:0005515	NODE_MINUS_17096.g1520
GO:0016772	NODE_MINUS_17096.g1521
GO:0005524	NODE_MINUS_17096.g1521
GO:0004672	NODE_MINUS_17096.g1521
GO:0006468	NODE_MINUS_17096.g1521
GO:0004672	NODE_MINUS_17096.g1521
GO:0005524	NODE_MINUS_17096.g1521
GO:0006468	NODE_MINUS_17096.g1521
GO:0003677	NODE_MINUS_17096.g1522
GO:0006355	NODE_MINUS_17096.g1522
GO:0005634	NODE_MINUS_17096.g1522
GO:0003676	NODE_MINUS_17096.g1522
GO:0030130	NODE_MINUS_17096.g1524
GO:0030132	NODE_MINUS_17096.g1524
GO:0006886	NODE_MINUS_17096.g1524
GO:0016192	NODE_MINUS_17096.g1524
GO:0005198	NODE_MINUS_17096.g1524
GO:0006412	NODE_MINUS_17096.g1525
GO:0005622	NODE_MINUS_17096.g1525
GO:0005840	NODE_MINUS_17096.g1525
GO:0003735	NODE_MINUS_17096.g1525
GO:0005515	NODE_MINUS_17096.g1526
GO:0055114	NODE_MINUS_17096.g1528
GO:0016620	NODE_MINUS_17096.g1528
GO:0016620	NODE_MINUS_17096.g1528
GO:0055114	NODE_MINUS_17096.g1528
GO:0000166	NODE_MINUS_17096.g1528
GO:0016620	NODE_MINUS_17096.g1528
GO:0051287	NODE_MINUS_17096.g1528
GO:0055114	NODE_MINUS_17096.g1528
GO:0006006	NODE_MINUS_17096.g1528
GO:0050661	NODE_MINUS_17096.g1528
GO:0003676	NODE_MINUS_17096.g1531
GO:0005524	NODE_MINUS_17096.g1531
GO:0004386	NODE_MINUS_17096.g1531
GO:0005524	NODE_MINUS_17096.g1531
GO:0003676	NODE_MINUS_17096.g1531
GO:0008026	NODE_MINUS_17096.g1531
GO:0005524	NODE_MINUS_17096.g1532
GO:0030983	NODE_MINUS_17096.g1532
GO:0006298	NODE_MINUS_17096.g1532
GO:0005524	NODE_MINUS_17096.g1532
GO:0006298	NODE_MINUS_17096.g1532
GO:0030983	NODE_MINUS_17096.g1532
GO:0003824	NODE_MINUS_1711.g203
GO:0005515	NODE_MINUS_17150.g1541
GO:0007165	NODE_MINUS_17150.g1542
GO:0005622	NODE_MINUS_17150.g1542
GO:0005622	NODE_MINUS_17150.g1542
GO:0007165	NODE_MINUS_17150.g1542
GO:0003676	NODE_MINUS_17150.g1544
GO:0005524	NODE_MINUS_17150.g1544
GO:0004386	NODE_MINUS_17150.g1544
GO:0016817	NODE_MINUS_17150.g1544
GO:0004799	NODE_MINUS_17195.g1545
GO:0006231	NODE_MINUS_17195.g1545
GO:0005524	NODE_MINUS_17195.g1545
GO:0003676	NODE_MINUS_17195.g1545
GO:0008026	NODE_MINUS_17195.g1545
GO:0006545	NODE_MINUS_17195.g1545
GO:0004146	NODE_MINUS_17195.g1545
GO:0055114	NODE_MINUS_17195.g1545
GO:0009165	NODE_MINUS_17195.g1545
GO:0004146	NODE_MINUS_17195.g1545
GO:0055114	NODE_MINUS_17195.g1545
GO:0005524	NODE_MINUS_17195.g1546
GO:0004672	NODE_MINUS_17195.g1546
GO:0006468	NODE_MINUS_17195.g1546
GO:0016772	NODE_MINUS_17195.g1546
GO:0003723	NODE_MINUS_17195.g1547
GO:0003743	NODE_MINUS_17195.g1547
GO:0006413	NODE_MINUS_17195.g1547
GO:0003743	NODE_MINUS_17195.g1547
GO:0006413	NODE_MINUS_17195.g1547
GO:0006413	NODE_MINUS_17195.g1547
GO:0003743	NODE_MINUS_17195.g1547
GO:0004672	NODE_MINUS_17195.g1548
GO:0005524	NODE_MINUS_17195.g1548
GO:0006468	NODE_MINUS_17195.g1548
GO:0005524	NODE_MINUS_17195.g1548
GO:0004672	NODE_MINUS_17195.g1548
GO:0006468	NODE_MINUS_17195.g1548
GO:0016772	NODE_MINUS_17195.g1548
GO:0008168	NODE_MINUS_17195.g1549
GO:0008757	NODE_MINUS_17195.g1549
GO:0006364	NODE_MINUS_17195.g1549
GO:0003723	NODE_MINUS_17195.g1549
GO:0008168	NODE_MINUS_17195.g1549
GO:0003723	NODE_MINUS_17195.g1549
GO:0030170	NODE_MINUS_17195.g1552
GO:0003824	NODE_MINUS_17195.g1552
GO:0006544	NODE_MINUS_17195.g1552
GO:0006563	NODE_MINUS_17195.g1552
GO:0004372	NODE_MINUS_17195.g1552
GO:0030170	NODE_MINUS_17195.g1552
GO:0004372	NODE_MINUS_17195.g1552
GO:0006563	NODE_MINUS_17195.g1552
GO:0006544	NODE_MINUS_17195.g1552
GO:0003824	NODE_MINUS_17195.g1552
GO:0030170	NODE_MINUS_17195.g1552
GO:0016773	NODE_MINUS_17195.g1553
GO:0030234	NODE_MINUS_17195.g1555
GO:0000502	NODE_MINUS_17195.g1555
GO:0042176	NODE_MINUS_17195.g1555
GO:0005488	NODE_MINUS_17195.g1555
GO:0003824	NODE_MINUS_17195.g1559
GO:0005975	NODE_MINUS_17195.g1559
GO:0043169	NODE_MINUS_17195.g1559
GO:0004553	NODE_MINUS_17195.g1559
GO:0005975	NODE_MINUS_17195.g1559
GO:0003824	NODE_MINUS_17195.g1560
GO:0005515	NODE_MINUS_17195.g1562
GO:0045454	NODE_MINUS_17195.g1563
GO:0015035	NODE_MINUS_17195.g1563
GO:0009055	NODE_MINUS_17195.g1563
GO:0045454	NODE_MINUS_17195.g1563
GO:0006662	NODE_MINUS_17195.g1563
GO:0001522	NODE_MINUS_17400.g1565
GO:0003723	NODE_MINUS_17400.g1565
GO:0009982	NODE_MINUS_17400.g1565
GO:0009451	NODE_MINUS_17400.g1565
GO:0003723	NODE_MINUS_17400.g1565
GO:0001522	NODE_MINUS_17400.g1565
GO:0009451	NODE_MINUS_17400.g1565
GO:0009982	NODE_MINUS_17400.g1565
GO:0006396	NODE_MINUS_17400.g1565
GO:0008152	NODE_MINUS_17400.g1567
GO:0016746	NODE_MINUS_17400.g1567
GO:0005509	NODE_MINUS_17400.g1570
GO:0003824	NODE_MINUS_17400.g1571
GO:0008152	NODE_MINUS_17400.g1571
GO:0003824	NODE_MINUS_17400.g1571
GO:0004425	NODE_MINUS_17400.g1571
GO:0005515	NODE_MINUS_17400.g1572
GO:0008270	NODE_MINUS_17400.g1572
GO:0016787	NODE_MINUS_17400.g1574
GO:0005488	NODE_MINUS_17400.g1575
GO:0020037	NODE_MINUS_17400.g1576
GO:0006979	NODE_MINUS_17400.g1576
GO:0055114	NODE_MINUS_17400.g1576
GO:0004096	NODE_MINUS_17400.g1576
GO:0020037	NODE_MINUS_17400.g1576
GO:0006979	NODE_MINUS_17400.g1576
GO:0055114	NODE_MINUS_17400.g1576
GO:0020037	NODE_MINUS_17400.g1576
GO:0004096	NODE_MINUS_17400.g1576
GO:0020037	NODE_MINUS_17400.g1576
GO:0055114	NODE_MINUS_17400.g1576
GO:0004096	NODE_MINUS_17400.g1576
GO:0020037	NODE_MINUS_17400.g1576
GO:0055114	NODE_MINUS_17400.g1576
GO:0004096	NODE_MINUS_17400.g1576
GO:0003723	NODE_MINUS_17400.g1577
GO:0019843	NODE_MINUS_17400.g1577
GO:0005622	NODE_MINUS_17400.g1577
GO:0006629	NODE_MINUS_17400.g1579
GO:0008081	NODE_MINUS_17400.g1579
GO:0008889	NODE_MINUS_17400.g1579
GO:0006071	NODE_MINUS_17400.g1579
GO:0005515	NODE_MINUS_17400.g1580
GO:0003677	NODE_MINUS_17452.g1583
GO:0003824	NODE_MINUS_17702.g1587
GO:0006281	NODE_MINUS_17702.g1587
GO:0006284	NODE_MINUS_17702.g1587
GO:0003677	NODE_MINUS_17702.g1587
GO:0006281	NODE_MINUS_17702.g1587
GO:0004519	NODE_MINUS_17702.g1587
GO:0005840	NODE_MINUS_17764.g1588
GO:0006412	NODE_MINUS_17764.g1588
GO:0005622	NODE_MINUS_17764.g1588
GO:0003735	NODE_MINUS_17764.g1588
GO:0006412	NODE_MINUS_17764.g1588
GO:0005840	NODE_MINUS_17764.g1588
GO:0005622	NODE_MINUS_17764.g1588
GO:0003735	NODE_MINUS_17764.g1588
GO:0016021	NODE_MINUS_17901.g1593
GO:0055085	NODE_MINUS_17901.g1593
GO:0005515	NODE_MINUS_17901.g1596
GO:0016758	NODE_MINUS_17901.g1596
GO:0030259	NODE_MINUS_17901.g1596
GO:0030246	NODE_MINUS_17901.g1596
GO:0005975	NODE_MINUS_17901.g1596
GO:0019901	NODE_MINUS_17901.g1597
GO:0000079	NODE_MINUS_17901.g1597
GO:0004114	NODE_MINUS_17907.g1598
GO:0007165	NODE_MINUS_17907.g1598
GO:0008081	NODE_MINUS_17907.g1598
GO:0000166	NODE_MINUS_17907.g1599
GO:0044237	NODE_MINUS_17907.g1599
GO:0050662	NODE_MINUS_17907.g1599
GO:0003824	NODE_MINUS_17907.g1599
GO:0008270	NODE_MINUS_17907.g1603
GO:0005515	NODE_MINUS_17907.g1603
GO:0006629	NODE_MINUS_17907.g1605
GO:0004806	NODE_MINUS_17907.g1605
GO:0005634	NODE_MINUS_17907.g1606
GO:0007165	NODE_MINUS_17907.g1608
GO:0000159	NODE_MINUS_17907.g1608
GO:0008601	NODE_MINUS_17907.g1608
GO:0005488	NODE_MINUS_17907.g1608
GO:0006260	NODE_MINUS_17907.g1609
GO:0003911	NODE_MINUS_17907.g1609
GO:0006281	NODE_MINUS_17907.g1609
GO:0003911	NODE_MINUS_17907.g1609
GO:0006260	NODE_MINUS_17907.g1609
GO:0006281	NODE_MINUS_17907.g1609
GO:0003911	NODE_MINUS_17907.g1609
GO:0006629	NODE_MINUS_17907.g1618
GO:0008152	NODE_MINUS_17907.g1618
GO:0055085	NODE_MINUS_17907.g1622
GO:0070011	NODE_MINUS_17907.g1623
GO:0016887	NODE_MINUS_17907.g1623
GO:0005737	NODE_MINUS_17907.g1623
GO:0009376	NODE_MINUS_17907.g1623
GO:0005524	NODE_MINUS_17907.g1623
GO:0017111	NODE_MINUS_17907.g1623
GO:0000166	NODE_MINUS_17907.g1623
GO:0005524	NODE_MINUS_17907.g1623
GO:0005515	NODE_MINUS_17907.g1624
GO:0016787	NODE_MINUS_17907.g1624
GO:0008152	NODE_MINUS_17907.g1626
GO:0003824	NODE_MINUS_17907.g1626
GO:0006508	NODE_MINUS_17907.g1628
GO:0008236	NODE_MINUS_17907.g1628
GO:0005515	NODE_MINUS_17907.g1630
GO:0008081	NODE_MINUS_17907.g1631
GO:0004114	NODE_MINUS_17907.g1631
GO:0007165	NODE_MINUS_17907.g1631
GO:0003824	NODE_MINUS_17907.g1631
GO:0008270	NODE_MINUS_17907.g1633
GO:0005515	NODE_MINUS_17907.g1633
GO:0006412	NODE_MINUS_17907.g1635
GO:0005840	NODE_MINUS_17907.g1635
GO:0005622	NODE_MINUS_17907.g1635
GO:0003723	NODE_MINUS_17907.g1635
GO:0003735	NODE_MINUS_17907.g1635
GO:0003676	NODE_MINUS_17907.g1635
GO:0005622	NODE_MINUS_17907.g1635
GO:0005840	NODE_MINUS_17907.g1635
GO:0003723	NODE_MINUS_17907.g1635
GO:0003735	NODE_MINUS_17907.g1635
GO:0006412	NODE_MINUS_17907.g1635
GO:0008239	NODE_MINUS_17907.g1638
GO:0004177	NODE_MINUS_17907.g1638
GO:0006508	NODE_MINUS_17907.g1638
GO:0008152	NODE_MINUS_17907.g1638
GO:0016787	NODE_MINUS_17907.g1638
GO:0009058	NODE_MINUS_17907.g1639
GO:0016788	NODE_MINUS_17907.g1639
GO:0009058	NODE_MINUS_17907.g1643
GO:0005488	NODE_MINUS_17907.g1644
GO:0006606	NODE_MINUS_17907.g1645
GO:0005737	NODE_MINUS_17907.g1645
GO:0008565	NODE_MINUS_17907.g1645
GO:0005634	NODE_MINUS_17907.g1645
GO:0005515	NODE_MINUS_17907.g1645
GO:0005737	NODE_MINUS_17907.g1645
GO:0008565	NODE_MINUS_17907.g1645
GO:0006606	NODE_MINUS_17907.g1645
GO:0005634	NODE_MINUS_17907.g1645
GO:0005488	NODE_MINUS_17907.g1645
GO:0000166	NODE_MINUS_17907.g1646
GO:0005840	NODE_MINUS_17907.g1646
GO:0006412	NODE_MINUS_17907.g1646
GO:0003735	NODE_MINUS_17907.g1646
GO:0005840	NODE_MINUS_17907.g1646
GO:0006412	NODE_MINUS_17907.g1646
GO:0003735	NODE_MINUS_17907.g1646
GO:0005622	NODE_MINUS_17907.g1646
GO:0003824	NODE_MINUS_17907.g1648
GO:0006188	NODE_MINUS_17907.g1648
GO:0004018	NODE_MINUS_17907.g1648
GO:0009152	NODE_MINUS_17907.g1648
GO:0004018	NODE_MINUS_17907.g1648
GO:0003824	NODE_MINUS_17907.g1649
GO:0046872	NODE_MINUS_17907.g1649
GO:0008081	NODE_MINUS_17907.g1649
GO:0005622	NODE_MINUS_18472.g1653
GO:0008270	NODE_MINUS_18472.g1653
GO:0008168	NODE_MINUS_18472.g1654
GO:0006364	NODE_MINUS_18472.g1654
GO:0006754	NODE_MINUS_18472.g1656
GO:0016020	NODE_MINUS_18472.g1656
GO:0015662	NODE_MINUS_18472.g1656
GO:0016020	NODE_MINUS_18472.g1656
GO:0005524	NODE_MINUS_18472.g1656
GO:0006812	NODE_MINUS_18472.g1656
GO:0015662	NODE_MINUS_18472.g1656
GO:0046872	NODE_MINUS_18472.g1656
GO:0000166	NODE_MINUS_18472.g1656
GO:0008152	NODE_MINUS_18472.g1656
GO:0003824	NODE_MINUS_18472.g1656
GO:0016820	NODE_MINUS_18472.g1656
GO:0016021	NODE_MINUS_18472.g1658
GO:0055085	NODE_MINUS_18472.g1658
GO:0006812	NODE_MINUS_18472.g1658
GO:0015299	NODE_MINUS_18472.g1658
GO:0005634	NODE_MINUS_18472.g1659
GO:0004672	NODE_MINUS_18587.g1661
GO:0005524	NODE_MINUS_18587.g1661
GO:0006468	NODE_MINUS_18587.g1661
GO:0016772	NODE_MINUS_18587.g1661
GO:0006468	NODE_MINUS_18587.g1661
GO:0004672	NODE_MINUS_18587.g1661
GO:0005524	NODE_MINUS_18587.g1661
GO:0005741	NODE_MINUS_18587.g1662
GO:0006820	NODE_MINUS_18587.g1662
GO:0044070	NODE_MINUS_18587.g1662
GO:0055085	NODE_MINUS_18587.g1662
GO:0008308	NODE_MINUS_18587.g1662
GO:0006468	NODE_MINUS_18587.g1663
GO:0004672	NODE_MINUS_18587.g1663
GO:0005524	NODE_MINUS_18587.g1663
GO:0004672	NODE_MINUS_18587.g1663
GO:0005524	NODE_MINUS_18587.g1663
GO:0006468	NODE_MINUS_18587.g1663
GO:0004674	NODE_MINUS_18587.g1663
GO:0006468	NODE_MINUS_18587.g1663
GO:0005524	NODE_MINUS_18587.g1663
GO:0016772	NODE_MINUS_18587.g1663
GO:0003824	NODE_MINUS_18587.g1664
GO:0004807	NODE_MINUS_18749.g1666
GO:0008152	NODE_MINUS_18749.g1666
GO:0003824	NODE_MINUS_18749.g1666
GO:0004807	NODE_MINUS_18749.g1666
GO:0005622	NODE_MINUS_18749.g1667
GO:0005097	NODE_MINUS_18749.g1667
GO:0032313	NODE_MINUS_18749.g1667
GO:0004252	NODE_MINUS_18749.g1668
GO:0006508	NODE_MINUS_18749.g1668
GO:0005840	NODE_MINUS_18749.g1669
GO:0003735	NODE_MINUS_18749.g1669
GO:0006412	NODE_MINUS_18749.g1669
GO:0005622	NODE_MINUS_18749.g1669
GO:0003723	NODE_MINUS_18749.g1670
GO:0004540	NODE_MINUS_18749.g1670
GO:0003676	NODE_MINUS_18869.g1672
GO:0000166	NODE_MINUS_18869.g1672
GO:0005622	NODE_MINUS_18869.g1673
GO:0006810	NODE_MINUS_18869.g1673
GO:0005515	NODE_MINUS_18869.g1674
GO:0005515	NODE_MINUS_18869.g1676
GO:0016051	NODE_MINUS_18869.g1677
GO:0004360	NODE_MINUS_18869.g1677
GO:0005737	NODE_MINUS_18869.g1677
GO:0030246	NODE_MINUS_18869.g1677
GO:0005975	NODE_MINUS_18869.g1677
GO:0005525	NODE_MINUS_18869.g1679
GO:0003746	NODE_MINUS_18869.g1679
GO:0006414	NODE_MINUS_18869.g1679
GO:0005622	NODE_MINUS_18869.g1679
GO:0005525	NODE_MINUS_18869.g1679
GO:0003924	NODE_MINUS_18869.g1679
GO:0005525	NODE_MINUS_18869.g1679
GO:0005525	NODE_MINUS_18869.g1681
GO:0016791	NODE_MINUS_1903.g204
GO:0016311	NODE_MINUS_1903.g204
GO:0006470	NODE_MINUS_1903.g204
GO:0008138	NODE_MINUS_1903.g204
GO:0005515	NODE_MINUS_19047.g1682
GO:0005515	NODE_MINUS_19047.g1685
GO:0005840	NODE_MINUS_19222.g1687
GO:0003735	NODE_MINUS_19222.g1687
GO:0006412	NODE_MINUS_19222.g1687
GO:0006412	NODE_MINUS_19222.g1687
GO:0003735	NODE_MINUS_19222.g1687
GO:0005840	NODE_MINUS_19222.g1687
GO:0005622	NODE_MINUS_19222.g1688
GO:0008270	NODE_MINUS_19222.g1688
GO:0003723	NODE_MINUS_19222.g1690
GO:0004107	NODE_MINUS_193.g2
GO:0009073	NODE_MINUS_193.g2
GO:0009073	NODE_MINUS_193.g2
GO:0004107	NODE_MINUS_193.g2
GO:0003824	NODE_MINUS_19717.g1697
GO:0008152	NODE_MINUS_19717.g1697
GO:0005515	NODE_MINUS_19717.g1699
GO:0016881	NODE_MINUS_19717.g1700
GO:0006413	NODE_MINUS_19717.g1706
GO:0003743	NODE_MINUS_19717.g1706
GO:0003723	NODE_MINUS_19717.g1706
GO:0005737	NODE_MINUS_19717.g1706
GO:0005509	NODE_MINUS_19717.g1708
GO:0005515	NODE_MINUS_19717.g1708
GO:0005515	NODE_MINUS_19717.g1710
GO:0007154	NODE_MINUS_19717.g1710
GO:0035091	NODE_MINUS_19717.g1710
GO:0010181	NODE_MINUS_19717.g1713
GO:0055114	NODE_MINUS_19717.g1713
GO:0016491	NODE_MINUS_19717.g1713
GO:0016491	NODE_MINUS_19717.g1713
GO:0003824	NODE_MINUS_19717.g1713
GO:0005975	NODE_MINUS_19717.g1715
GO:0004645	NODE_MINUS_19717.g1715
GO:0030170	NODE_MINUS_19717.g1715
GO:0005975	NODE_MINUS_19717.g1715
GO:0004645	NODE_MINUS_19717.g1715
GO:0007018	NODE_MINUS_19717.g1718
GO:0003777	NODE_MINUS_19717.g1718
GO:0030286	NODE_MINUS_19717.g1718
GO:0005515	NODE_MINUS_19717.g1720
GO:0008603	NODE_MINUS_19717.g1721
GO:0007165	NODE_MINUS_19717.g1721
GO:0005515	NODE_MINUS_19717.g1722
GO:0031072	NODE_MINUS_1974.g215
GO:0006412	NODE_MINUS_1974.g215
GO:0005622	NODE_MINUS_1974.g215
GO:0003735	NODE_MINUS_1974.g215
GO:0005840	NODE_MINUS_1974.g215
GO:0005634	NODE_MINUS_1974.g217
GO:0006812	NODE_MINUS_1974.g218
GO:0008324	NODE_MINUS_1974.g218
GO:0055085	NODE_MINUS_1974.g218
GO:0016021	NODE_MINUS_1974.g218
GO:0004526	NODE_MINUS_1974.g219
GO:0001682	NODE_MINUS_1974.g219
GO:0006396	NODE_MINUS_1974.g219
GO:0004526	NODE_MINUS_1974.g219
GO:0016772	NODE_MINUS_1974.g220
GO:0005524	NODE_MINUS_1974.g220
GO:0004713	NODE_MINUS_1974.g220
GO:0006468	NODE_MINUS_1974.g220
GO:0005524	NODE_MINUS_1974.g220
GO:0004672	NODE_MINUS_1974.g220
GO:0006468	NODE_MINUS_1974.g220
GO:0016787	NODE_MINUS_1974.g222
GO:0005515	NODE_MINUS_1974.g224
GO:0003677	NODE_MINUS_1974.g226
GO:0005525	NODE_MINUS_20371.g1725
GO:0003924	NODE_MINUS_20371.g1725
GO:0005525	NODE_MINUS_20371.g1725
GO:0016998	NODE_MINUS_20371.g1726
GO:0004568	NODE_MINUS_20371.g1726
GO:0006032	NODE_MINUS_20371.g1726
GO:0008270	NODE_MINUS_20371.g1729
GO:0005622	NODE_MINUS_20371.g1729
GO:0005515	NODE_MINUS_20371.g1733
GO:0008270	NODE_MINUS_20371.g1733
GO:2001070	NODE_MINUS_20371.g1735
GO:0005992	NODE_MINUS_20371.g1735
GO:0003824	NODE_MINUS_20371.g1735
GO:0030246	NODE_MINUS_20371.g1735
GO:0008152	NODE_MINUS_20371.g1735
GO:0003824	NODE_MINUS_20371.g1735
GO:0046488	NODE_MINUS_20371.g1736
GO:0016307	NODE_MINUS_20371.g1736
GO:0006139	NODE_MINUS_20371.g1738
GO:0003676	NODE_MINUS_20371.g1738
GO:0005524	NODE_MINUS_20371.g1738
GO:0008026	NODE_MINUS_20371.g1738
GO:0016818	NODE_MINUS_20371.g1738
GO:0016817	NODE_MINUS_20371.g1738
GO:0004003	NODE_MINUS_20371.g1738
GO:0003677	NODE_MINUS_20371.g1738
GO:0005524	NODE_MINUS_20371.g1738
GO:0005634	NODE_MINUS_20371.g1738
GO:0004003	NODE_MINUS_20371.g1738
GO:0016818	NODE_MINUS_20371.g1738
GO:0003677	NODE_MINUS_20371.g1738
GO:0004003	NODE_MINUS_20371.g1738
GO:0016818	NODE_MINUS_20371.g1738
GO:0005524	NODE_MINUS_20371.g1738
GO:0005634	NODE_MINUS_20371.g1738
GO:0006289	NODE_MINUS_20371.g1738
GO:0005524	NODE_MINUS_20371.g1738
GO:0003676	NODE_MINUS_20371.g1738
GO:0008026	NODE_MINUS_20371.g1738
GO:0006479	NODE_MINUS_20371.g1739
GO:0008168	NODE_MINUS_20371.g1739
GO:0005622	NODE_MINUS_20371.g1746
GO:0032313	NODE_MINUS_20371.g1746
GO:0005097	NODE_MINUS_20371.g1746
GO:0004408	NODE_MINUS_20371.g1748
GO:0005739	NODE_MINUS_20371.g1748
GO:0005509	NODE_MINUS_20371.g1749
GO:0005524	NODE_MINUS_20371.g1750
GO:0003676	NODE_MINUS_20371.g1750
GO:0004386	NODE_MINUS_20371.g1750
GO:0003676	NODE_MINUS_20371.g1750
GO:0008026	NODE_MINUS_20371.g1750
GO:0005524	NODE_MINUS_20371.g1750
GO:0005524	NODE_MINUS_20371.g1751
GO:0006457	NODE_MINUS_20371.g1751
GO:0051082	NODE_MINUS_20371.g1751
GO:0006457	NODE_MINUS_20371.g1751
GO:0005524	NODE_MINUS_20371.g1751
GO:0051082	NODE_MINUS_20371.g1751
GO:0044267	NODE_MINUS_20371.g1751
GO:0005524	NODE_MINUS_20371.g1751
GO:0003677	NODE_MINUS_20371.g1753
GO:0005524	NODE_MINUS_20371.g1753
GO:0005524	NODE_MINUS_20371.g1753
GO:0003676	NODE_MINUS_20371.g1753
GO:0004386	NODE_MINUS_20371.g1753
GO:0005515	NODE_MINUS_20371.g1757
GO:0006801	NODE_MINUS_20371.g1759
GO:0046872	NODE_MINUS_20371.g1759
GO:0055114	NODE_MINUS_20371.g1759
GO:0004784	NODE_MINUS_20371.g1759
GO:0004784	NODE_MINUS_20371.g1759
GO:0006801	NODE_MINUS_20371.g1759
GO:0055114	NODE_MINUS_20371.g1759
GO:0046872	NODE_MINUS_20371.g1759
GO:0006886	NODE_MINUS_20371.g1765
GO:0008565	NODE_MINUS_20371.g1765
[truncated: 9,655 more rows]
