# Supplementary material for: The genome of Eimeria falciformis - reduction and specialization in a single host apicomplexan parasite
Source: BMC Genomics. 2014 Aug 20;15(1):696. doi: 10.1186/1471-2164-15-696 (PMC4287421; doi:10.1186/1471-2164-15-696)
Supplement: Supplementary file 7 — Additional file 7: Interpro annotation of T. gondii (csv table). T. gondii genes were annotated with InterProScan (version 4 RC5) to obtain annotations directly comparable to E. falciformis. The table is simplified and lists only distinct InterPro identifiers (IPR) for all annotated genes. (CSV 312 KB) [file 12864_2014_6777_MOESM7_ESM.csv]

IPR	gene
IPR018247	TGME49_262010
IPR018249	TGME49_262010
IPR011992	TGME49_262010
IPR010996	TGME49_261610
IPR020819	TGME49_261610
IPR006166	TGME49_261610
IPR011335	TGME49_261610
IPR017448	TGME49_263410
IPR001190	TGME49_263410
IPR001024	TGME49_263410
IPR004043	TGME49_263410
IPR008985	TGME49_263410
IPR017229	TGME49_263410
IPR008976	TGME49_263410
IPR013320	TGME49_263410
IPR000462	TGME49_261760
IPR016196	TGME49_262660
IPR011990	TGME49_263323
IPR013026	TGME49_263323
IPR019734	TGME49_263323
IPR004203	TGME49_262640
IPR007052	TGME49_263170
IPR017447	TGME49_263170
IPR008978	TGME49_263170
IPR013924	TGME49_261670
IPR011948	TGME49_263380
IPR004274	TGME49_263380
IPR023214	TGME49_263380
IPR001680	TGME49_263360
IPR017986	TGME49_263360
IPR015943	TGME49_263360
IPR004942	TGME49_262480
IPR016561	TGME49_262480
IPR006073	TGME49_262510
IPR000608	TGME49_263490
IPR016135	TGME49_263490
IPR002110	TGME49_263580
IPR020683	TGME49_263580
IPR001487	TGME49_263580
IPR018359	TGME49_263580
IPR011009	TGME49_262730
IPR000719	TGME49_262730
IPR017441	TGME49_262730
IPR002290	TGME49_262730
IPR008271	TGME49_262730
IPR022764	TGME49_263290
IPR003131	TGME49_262150
IPR006652	TGME49_262150
IPR011333	TGME49_262150
IPR011043	TGME49_262150
IPR015916	TGME49_262150
IPR006153	TGME49_263480
IPR001881	TGME49_261780
IPR000152	TGME49_261780
IPR000742	TGME49_261780
IPR018097	TGME49_261780
IPR013032	TGME49_261780
IPR009030	TGME49_261780
IPR006210	TGME49_261780
IPR001683	TGME49_262460
IPR001810	TGME49_262530
IPR006553	TGME49_262530
IPR002877	TGME49_263670
IPR015507	TGME49_263670
IPR008193	TGME49_261540
IPR024954	TGME49_261460
IPR000969	TGME49_261460
IPR013719	TGME49_261460
IPR011701	TGME49_263260
IPR016196	TGME49_263260
IPR000587	TGME49_261600
IPR000994	TGME49_261600
IPR001131	TGME49_261600
IPR000571	TGME49_262970
IPR003593	TGME49_261950
IPR024034	TGME49_261950
IPR018369	TGME49_263530
IPR020818	TGME49_263530
IPR011032	TGME49_263530
IPR014001	TGME49_263140
IPR001650	TGME49_263140
IPR000330	TGME49_263140
IPR015815	TGME49_263430
IPR002204	TGME49_263430
IPR016040	TGME49_263430
IPR008927	TGME49_263430
IPR006115	TGME49_263430
IPR013328	TGME49_263430
IPR003903	TGME49_263210
IPR000409	TGME49_263000
IPR017986	TGME49_263000
IPR015943	TGME49_263000
IPR019775	TGME49_263000
IPR001680	TGME49_263000
IPR019734	TGME49_262700
IPR013026	TGME49_262700
IPR011990	TGME49_262700
IPR001461	TGME49_262940
IPR001969	TGME49_262940
IPR009007	TGME49_262940
IPR021109	TGME49_262940
IPR023410	TGME49_263090
IPR023409	TGME49_263090
IPR000308	TGME49_263090
IPR002464	TGME49_263650
IPR014001	TGME49_263650
IPR007502	TGME49_263650
IPR011709	TGME49_263650
IPR001650	TGME49_263650
IPR024156	TGME49_262860
IPR006689	TGME49_262860
IPR003579	TGME49_262860
IPR006687	TGME49_262860
IPR005225	TGME49_262860
IPR019142	TGME49_262450
IPR024166	TGME49_262070
IPR004088	TGME49_262070
IPR004087	TGME49_262070
IPR012337	TGME49_261850
IPR006171	TGME49_261850
IPR002562	TGME49_261850
IPR007694	TGME49_261850
IPR013026	TGME49_262100
IPR011990	TGME49_262100
IPR019544	TGME49_262100
IPR019734	TGME49_262100
IPR016196	TGME49_263230
IPR020683	TGME49_261710
IPR002110	TGME49_261710
IPR002130	TGME49_262520
IPR007274	TGME49_262710
IPR007125	TGME49_261580
IPR009072	TGME49_261580
IPR002119	TGME49_261580
IPR011687	TGME49_263440
IPR000795	TGME49_262380
IPR005225	TGME49_262380
IPR004161	TGME49_262380
IPR004541	TGME49_262380
IPR009001	TGME49_262380
IPR009000	TGME49_262380
IPR004160	TGME49_262380
IPR002908	TGME49_262810
IPR020895	TGME49_262810
IPR001380	TGME49_263050
IPR018256	TGME49_263050
IPR002290	TGME49_263220
IPR011009	TGME49_263220
IPR017441	TGME49_263220
IPR000719	TGME49_263220
IPR008271	TGME49_263220
IPR006387	TGME49_263245
IPR016642	TGME49_263060
IPR016024	TGME49_263060
IPR011989	TGME49_263060
IPR009057	TGME49_262420
IPR000433	TGME49_262420
IPR017884	TGME49_262420
IPR001005	TGME49_262420
IPR001394	TGME49_263420
IPR018200	TGME49_263420
IPR013083	TGME49_261990
IPR001841	TGME49_261990
IPR011990	TGME49_262410
IPR017986	TGME49_262410
IPR019775	TGME49_262410
IPR001680	TGME49_262410
IPR015943	TGME49_262410
IPR003689	TGME49_261720
IPR011991	TGME49_263450
IPR006073	TGME49_261520
IPR010674	TGME49_261520
IPR024926	TGME49_261520
IPR012973	TGME49_261520
IPR013174	TGME49_262930
IPR020683	TGME49_261590
IPR002110	TGME49_261590
IPR018767	TGME49_262080
IPR001705	TGME49_263020
IPR011332	TGME49_263020
IPR001940	TGME49_262920
IPR009003	TGME49_262920
IPR021138	TGME49_262670
IPR023573	TGME49_262670
IPR000719	TGME49_263070
IPR008271	TGME49_263070
IPR002290	TGME49_263070
IPR011009	TGME49_263070
IPR000048	TGME49_262120
IPR014756	TGME49_262120
IPR000719	TGME49_262050
IPR002290	TGME49_262050
IPR008271	TGME49_262050
IPR011009	TGME49_262050
IPR013105	TGME49_263150
IPR013026	TGME49_263150
IPR011990	TGME49_263150
IPR019734	TGME49_263150
IPR008333	TGME49_262910
IPR001433	TGME49_262910
IPR001709	TGME49_262910
IPR001834	TGME49_262910
IPR017938	TGME49_262910
IPR017927	TGME49_262910
IPR017946	TGME49_263270
IPR004129	TGME49_263270
IPR000210	TGME49_263010
IPR011333	TGME49_263010
IPR013069	TGME49_263010
IPR019339	TGME49_263310
IPR001969	TGME49_261530
IPR021109	TGME49_261530
IPR009007	TGME49_261530
IPR001461	TGME49_261530
IPR011009	TGME49_262540
IPR002290	TGME49_262540
IPR000719	TGME49_262540
IPR008271	TGME49_262540
IPR000504	TGME49_263595
IPR012677	TGME49_263595
IPR000504	TGME49_262620
IPR012677	TGME49_262620
IPR011991	TGME49_262040
IPR019280	TGME49_262040
IPR016020	TGME49_262040
IPR016024	TGME49_262040
IPR001478	TGME49_261980
IPR024958	TGME49_261980
IPR017986	TGME49_262650
IPR001680	TGME49_262650
IPR019775	TGME49_262650
IPR015943	TGME49_262650
IPR004891	TGME49_263240
IPR016027	TGME49_262720
IPR018104	TGME49_262720
IPR001253	TGME49_262720
IPR006196	TGME49_262720
IPR012340	TGME49_262720
IPR001163	TGME49_261470
IPR010920	TGME49_261470
IPR006649	TGME49_261470
IPR005824	TGME49_262690
IPR008991	TGME49_262690
IPR001141	TGME49_262690
IPR014722	TGME49_262690
IPR000253	TGME49_262780
IPR008984	TGME49_262780
IPR008948	TGME49_263190
IPR000362	TGME49_263190
IPR024083	TGME49_263190
IPR022761	TGME49_263190
IPR020557	TGME49_263190
IPR014721	TGME49_263040
IPR020574	TGME49_263040
IPR000754	TGME49_263040
IPR020568	TGME49_263040
IPR010776	TGME49_261560
IPR001372	TGME49_263030
IPR001921	TGME49_261570
IPR018492	TGME49_261570
IPR004038	TGME49_261570
IPR015943	TGME49_261650
IPR017986	TGME49_261650
IPR001471	TGME49_262000
IPR001609	TGME49_263180
IPR019330	TGME49_261690
IPR001925	TGME49_263300
IPR012336	TGME49_261630
IPR004911	TGME49_261630
IPR001214	TGME49_262750
IPR004882	TGME49_262960
IPR001063	TGME49_261510
IPR007087	TGME49_261960
IPR014782	TGME49_262575
IPR012466	TGME49_263330
IPR007724	TGME49_262760
IPR006387	TGME49_263250
IPR006571	TGME49_262390
IPR013083	TGME49_262740
IPR001841	TGME49_262740
IPR024963	TGME49_263520
IPR019955	TGME49_262160
IPR005314	TGME49_262825
IPR001578	TGME49_263470
IPR010729	TGME49_263550
IPR012935	TGME49_263085
IPR005377	TGME49_263500
IPR003594	TGME49_262890
IPR001684	TGME49_263110
IPR020103	TGME49_263400
IPR008973	TGME49_260470
IPR000008	TGME49_260470
IPR018029	TGME49_260470
IPR002290	TGME49_258800
IPR011009	TGME49_258800
IPR000719	TGME49_258800
IPR008271	TGME49_258800
IPR017441	TGME49_258800
IPR003593	TGME49_259168
IPR013216	TGME49_260610
IPR013763	TGME49_260250
IPR006671	TGME49_260250
IPR001487	TGME49_258990
IPR018359	TGME49_258990
IPR001650	TGME49_260450
IPR011545	TGME49_260450
IPR014001	TGME49_260450
IPR007226	TGME49_259290
IPR000719	TGME49_260030
IPR008271	TGME49_260030
IPR011009	TGME49_260030
IPR002290	TGME49_260030
IPR018247	TGME49_260670
IPR018249	TGME49_260670
IPR011992	TGME49_260670
IPR002048	TGME49_260670
IPR007696	TGME49_261000
IPR000432	TGME49_261000
IPR007861	TGME49_261000
IPR016196	TGME49_260220
IPR004324	TGME49_260220
IPR023753	TGME49_261030
IPR016040	TGME49_261030
IPR003960	TGME49_261010
IPR003593	TGME49_261010
IPR003959	TGME49_261010
IPR011047	TGME49_261370
IPR001810	TGME49_261370
IPR015943	TGME49_261370
IPR014710	TGME49_260140
IPR011051	TGME49_260140
IPR001313	TGME49_260600
IPR011989	TGME49_260600
IPR016024	TGME49_260600
IPR007853	TGME49_260340
IPR020683	TGME49_261230
IPR002110	TGME49_261230
IPR007226	TGME49_259270
IPR000504	TGME49_259850
IPR012677	TGME49_259850
IPR001611	TGME49_260480
IPR003591	TGME49_260480
IPR006169	TGME49_260360
IPR006073	TGME49_260360
IPR016040	TGME49_260460
IPR002198	TGME49_260460
IPR002347	TGME49_260460
IPR011991	TGME49_261210
IPR000717	TGME49_261210
IPR014756	TGME49_261022
IPR017868	TGME49_261022
IPR024743	TGME49_261022
IPR011704	TGME49_261022
IPR003593	TGME49_261022
IPR004273	TGME49_261022
IPR013602	TGME49_261022
IPR024317	TGME49_261022
IPR013783	TGME49_261022
IPR002909	TGME49_261022
IPR001298	TGME49_261022
IPR001926	TGME49_259180
IPR000644	TGME49_259180
IPR001216	TGME49_259180
IPR014001	TGME49_259220
IPR011545	TGME49_259220
IPR001650	TGME49_259220
IPR004853	TGME49_261070
IPR013320	TGME49_258950
IPR005052	TGME49_258950
IPR008985	TGME49_258950
IPR006153	TGME49_259200
IPR002350	TGME49_259890
IPR011497	TGME49_259890
IPR011527	TGME49_260310
IPR003593	TGME49_260310
IPR003439	TGME49_260310
IPR017871	TGME49_260310
IPR017940	TGME49_260310
IPR001140	TGME49_260310
IPR000195	TGME49_261200
IPR002068	TGME49_259020
IPR008978	TGME49_259020
IPR001623	TGME49_259980
IPR015399	TGME49_259980
IPR003095	TGME49_259980
IPR001623	TGME49_261410
IPR009852	TGME49_258710
IPR014003	TGME49_259965
IPR006606	TGME49_259965
IPR001841	TGME49_259965
IPR013083	TGME49_259965
IPR009088	TGME49_259580
IPR012336	TGME49_258826
IPR013766	TGME49_258826
IPR013714	TGME49_260500
IPR000001	TGME49_261080
IPR013806	TGME49_261080
IPR009030	TGME49_261080
IPR011641	TGME49_261080
IPR018056	TGME49_261080
IPR018247	TGME49_259710
IPR018249	TGME49_259710
IPR011992	TGME49_259710
IPR002048	TGME49_259710
IPR022086	TGME49_260540
IPR017907	TGME49_258790
IPR008974	TGME49_258790
IPR001841	TGME49_258790
IPR013083	TGME49_258790
IPR003323	TGME49_258780
IPR003593	TGME49_259260
IPR003960	TGME49_259260
IPR000642	TGME49_259260
IPR003959	TGME49_259260
IPR000795	TGME49_260170
IPR005517	TGME49_260170
IPR009000	TGME49_260170
IPR009022	TGME49_260170
IPR004161	TGME49_260170
IPR000640	TGME49_260170
IPR020568	TGME49_260170
IPR014721	TGME49_260170
IPR004540	TGME49_260170
IPR005225	TGME49_260170
IPR003095	TGME49_260630
IPR004179	TGME49_260630
IPR001623	TGME49_260630
IPR018253	TGME49_260630
IPR014756	TGME49_260630
IPR002464	TGME49_260200
IPR001650	TGME49_260200
IPR014001	TGME49_260200
IPR007502	TGME49_260200
IPR011545	TGME49_260200
IPR011709	TGME49_260200
IPR001206	TGME49_259830
IPR001173	TGME49_259530
IPR000772	TGME49_259530
IPR001173	TGME49_260650
IPR011005	TGME49_259550
IPR000489	TGME49_259550
IPR000772	TGME49_258770
IPR001173	TGME49_258770
IPR002119	TGME49_261250
IPR007125	TGME49_261250
IPR009072	TGME49_261250
IPR009287	TGME49_261220
IPR022800	TGME49_261220
IPR005062	TGME49_259990
IPR000836	TGME49_259660
IPR011990	TGME49_260150
IPR013026	TGME49_260150
IPR019734	TGME49_260150
IPR003347	TGME49_259210
IPR001650	TGME49_259250
IPR014001	TGME49_259250
IPR004589	TGME49_259250
IPR001931	TGME49_259240
IPR018279	TGME49_259240
IPR006597	TGME49_260530
IPR011990	TGME49_260530
IPR005550	TGME49_260420
IPR015411	TGME49_260410
IPR015408	TGME49_260410
IPR001810	TGME49_258900
IPR007241	TGME49_260640
IPR000630	TGME49_261380
IPR001678	TGME49_260160
IPR009057	TGME49_259860
IPR001005	TGME49_259860
IPR013762	TGME49_259230
IPR011010	TGME49_259230
IPR002104	TGME49_259230
IPR003034	TGME49_259230
IPR004147	TGME49_259115
IPR002035	TGME49_259670
IPR016135	TGME49_259090
IPR000608	TGME49_259090
IPR005343	TGME49_260320
IPR025574	TGME49_259640
IPR007230	TGME49_259640
IPR021967	TGME49_259640
IPR013584	TGME49_260790
IPR004217	TGME49_260850
IPR019347	TGME49_258880
IPR007226	TGME49_259300
IPR006594	TGME49_260000
IPR001900	TGME49_261050
IPR012340	TGME49_261050
IPR016027	TGME49_261050
IPR022966	TGME49_261050
IPR007226	TGME49_259410
IPR015915	TGME49_261018
IPR002013	TGME49_259870
IPR012476	TGME49_259172
IPR004365	TGME49_260570
IPR012340	TGME49_260570
IPR016027	TGME49_260570
IPR005123	TGME49_259140
IPR019562	TGME49_260190
IPR008117	TGME49_260190
IPR006073	TGME49_260210
IPR000182	TGME49_260550
IPR016181	TGME49_260550
IPR016024	TGME49_260270
IPR011989	TGME49_260270
IPR002843	TGME49_259010
IPR016727	TGME49_259010
IPR011060	TGME49_259690
IPR013785	TGME49_259690
IPR001148	TGME49_259950
IPR016181	TGME49_259070
IPR000182	TGME49_259070
IPR003689	TGME49_260300
IPR000164	TGME49_261240
IPR007125	TGME49_261240
IPR009072	TGME49_261240
IPR007258	TGME49_258832
IPR016193	TGME49_259570
IPR002125	TGME49_259570
IPR023058	TGME49_258930
IPR000297	TGME49_258930
IPR001849	TGME49_260370
IPR011993	TGME49_260370
IPR010674	TGME49_259160
IPR000626	TGME49_258720
IPR019955	TGME49_258720
IPR002728	TGME49_261060
IPR016435	TGME49_261060
IPR007216	TGME49_258980
IPR001813	TGME49_260260
IPR011989	TGME49_261440
IPR000225	TGME49_261440
IPR016024	TGME49_261440
IPR006073	TGME49_259920
IPR012677	TGME49_260660
IPR012678	TGME49_260660
IPR013025	TGME49_260660
IPR019400	TGME49_260510
IPR003323	TGME49_260510
IPR009445	TGME49_259000
IPR000182	TGME49_260010
IPR016181	TGME49_260010
IPR013979	TGME49_258740
IPR015943	TGME49_258740
IPR007110	TGME49_258740
IPR012337	TGME49_260240
IPR006941	TGME49_260240
IPR000407	TGME49_259960
IPR002755	TGME49_260680
IPR003347	TGME49_261260
IPR005135	TGME49_259560
IPR021504	TGME49_259520
IPR011008	TGME49_260990
IPR014756	TGME49_260830
IPR000048	TGME49_260830
IPR006622	TGME49_260870
IPR018967	TGME49_260870
IPR007226	TGME49_258810
IPR002290	TGME49_258580
IPR017441	TGME49_258580
IPR008271	TGME49_258580
IPR000719	TGME49_258580
IPR011009	TGME49_258580
IPR003533	TGME49_256030
IPR008907	TGME49_256030
IPR003782	TGME49_257440
IPR012336	TGME49_257440
IPR000571	TGME49_257130
IPR001680	TGME49_258530
IPR017986	TGME49_258530
IPR015943	TGME49_258530
IPR019775	TGME49_258530
IPR001650	TGME49_256770
IPR011545	TGME49_256770
IPR014001	TGME49_256770
IPR014014	TGME49_256770
IPR000629	TGME49_256770
IPR001950	TGME49_257060
IPR017455	TGME49_256960
IPR000306	TGME49_256960
IPR011011	TGME49_256960
IPR002423	TGME49_256960
IPR013083	TGME49_256960
IPR004043	TGME49_256040
IPR008979	TGME49_256040
IPR011658	TGME49_256040
IPR000421	TGME49_256040
IPR004345	TGME49_257040
IPR007226	TGME49_258550
IPR011701	TGME49_257530
IPR016196	TGME49_257530
IPR001609	TGME49_257470
IPR002073	TGME49_257080
IPR003607	TGME49_257080
IPR023088	TGME49_257080
IPR023174	TGME49_257080
IPR021151	TGME49_255920
IPR023214	TGME49_257720
IPR023300	TGME49_257720
IPR008250	TGME49_257720
IPR023299	TGME49_257720
IPR023306	TGME49_257720
IPR018303	TGME49_257720
IPR001451	TGME49_257960
IPR001623	TGME49_256810
IPR003095	TGME49_256810
IPR013083	TGME49_257770
IPR001214	TGME49_257770
IPR019787	TGME49_257770
IPR011011	TGME49_257770
IPR001965	TGME49_257770
IPR011990	TGME49_256865
IPR015943	TGME49_256865
IPR001680	TGME49_256865
IPR017986	TGME49_256865
IPR011249	TGME49_257010
IPR007863	TGME49_257010
IPR011237	TGME49_257010
IPR001431	TGME49_257010
IPR011765	TGME49_257010
IPR000953	TGME49_258240
IPR014001	TGME49_258240
IPR001650	TGME49_258240
IPR000330	TGME49_258240
IPR025260	TGME49_258240
IPR016197	TGME49_258240
IPR023780	TGME49_258240
IPR010908	TGME49_257520
IPR011012	TGME49_257520
IPR001388	TGME49_257520
IPR018253	TGME49_258390
IPR001623	TGME49_258390
IPR008971	TGME49_258390
IPR003095	TGME49_258390
IPR002939	TGME49_258390
IPR012295	TGME49_258680
IPR000814	TGME49_258680
IPR001270	TGME49_257990
IPR023150	TGME49_257990
IPR018368	TGME49_257990
IPR013093	TGME49_257990
IPR019489	TGME49_257990
IPR003593	TGME49_257990
IPR003959	TGME49_257990
IPR004176	TGME49_257990
IPR002123	TGME49_256980
IPR019734	TGME49_256100
IPR011990	TGME49_256100
IPR023332	TGME49_258150
IPR008271	TGME49_258230
IPR000719	TGME49_258230
IPR002290	TGME49_258230
IPR011009	TGME49_258230
IPR001173	TGME49_256080
IPR000286	TGME49_257790
IPR023801	TGME49_257790
IPR002013	TGME49_256830
IPR023393	TGME49_258350
IPR011701	TGME49_258700
IPR020846	TGME49_258700
IPR016196	TGME49_258700
IPR001179	TGME49_258625
IPR017986	TGME49_258520
IPR015943	TGME49_258520
IPR001680	TGME49_258520
IPR019775	TGME49_258520
IPR001214	TGME49_255970
IPR003105	TGME49_255970
IPR015947	TGME49_255970
IPR010554	TGME49_256020
IPR006602	TGME49_256020
IPR018247	TGME49_256020
IPR018249	TGME49_256020
IPR011992	TGME49_256020
IPR024034	TGME49_256970
IPR015813	TGME49_256760
IPR011037	TGME49_256760
IPR000504	TGME49_258610
IPR012677	TGME49_258610
IPR003890	TGME49_257350
IPR016021	TGME49_257350
IPR016024	TGME49_257350
IPR004154	TGME49_256990
IPR011009	TGME49_255710
IPR008271	TGME49_255710
IPR002290	TGME49_255710
IPR000719	TGME49_255710
IPR017441	TGME49_255710
IPR014722	TGME49_258380
IPR016027	TGME49_258380
IPR008991	TGME49_258380
IPR012340	TGME49_258380
IPR023753	TGME49_255890
IPR016156	TGME49_255890
IPR001327	TGME49_255890
IPR006677	TGME49_255720
IPR011856	TGME49_255720
IPR001715	TGME49_256025
IPR010441	TGME49_256025
IPR000719	TGME49_258010
IPR002290	TGME49_258010
IPR011009	TGME49_258010
IPR008271	TGME49_258010
IPR020846	TGME49_257120
IPR005829	TGME49_257120
IPR005828	TGME49_257120
IPR016196	TGME49_257120
IPR009053	TGME49_257490
IPR004127	TGME49_257490
IPR016040	TGME49_257625
IPR003579	TGME49_257340
IPR020849	TGME49_257340
IPR001806	TGME49_257340
IPR005225	TGME49_257340
IPR002041	TGME49_257340
IPR002164	TGME49_256060
IPR004043	TGME49_258400
IPR011658	TGME49_258400
IPR000421	TGME49_258400
IPR008979	TGME49_258400
IPR000462	TGME49_257510
IPR025687	TGME49_258030
IPR012337	TGME49_258030
IPR016160	TGME49_257480
IPR015590	TGME49_257480
IPR016161	TGME49_257480
IPR016163	TGME49_257480
IPR016162	TGME49_257480
IPR004001	TGME49_258050
IPR004000	TGME49_258050
IPR007872	TGME49_255940
IPR003607	TGME49_257945
IPR023174	TGME49_257945
IPR002073	TGME49_257945
IPR015943	TGME49_255870
IPR001680	TGME49_255870
IPR017986	TGME49_255870
IPR003579	TGME49_258130
IPR020849	TGME49_258130
IPR002041	TGME49_258130
IPR001806	TGME49_258130
IPR005225	TGME49_258130
IPR000467	TGME49_258490
IPR002498	TGME49_256920
IPR016034	TGME49_256920
IPR006214	TGME49_255900
IPR002290	TGME49_258370
IPR000719	TGME49_258370
IPR011009	TGME49_258370
IPR000133	TGME49_256000
IPR015813	TGME49_257050
IPR008927	TGME49_257050
IPR013328	TGME49_257050
IPR016040	TGME49_257050
IPR005631	TGME49_258100
IPR001650	TGME49_256900
IPR014001	TGME49_256900
IPR011545	TGME49_256900
IPR014014	TGME49_256900
IPR024078	TGME49_258110
IPR003737	TGME49_258110
IPR000631	TGME49_258160
IPR024326	TGME49_258500
IPR006816	TGME49_258180
IPR007788	TGME49_258020
IPR019987	TGME49_257390
IPR006073	TGME49_257390
IPR023584	TGME49_257980
IPR017447	TGME49_257310
IPR007052	TGME49_257310
IPR008978	TGME49_257310
IPR002715	TGME49_257090
IPR015943	TGME49_257560
IPR001680	TGME49_257560
IPR017986	TGME49_257560
IPR019775	TGME49_257560
IPR003210	TGME49_256050
IPR004328	TGME49_256910
IPR025304	TGME49_256910
IPR018249	TGME49_257680
IPR011992	TGME49_257680
IPR002073	TGME49_258508
IPR005821	TGME49_258508
IPR002290	TGME49_256880
IPR000719	TGME49_256880
IPR011009	TGME49_256880
IPR011993	TGME49_256880
IPR008271	TGME49_256880
IPR004000	TGME49_257710
IPR006845	TGME49_258120
IPR019361	TGME49_257030
IPR002290	TGME49_256070
IPR011009	TGME49_256070
IPR008271	TGME49_256070
IPR000719	TGME49_256070
IPR001714	TGME49_257730
IPR000994	TGME49_257730
IPR002467	TGME49_257730
IPR000571	TGME49_256820
IPR017986	TGME49_256820
IPR001680	TGME49_256820
IPR015943	TGME49_256820
IPR017946	TGME49_256090
IPR004129	TGME49_256090
IPR000909	TGME49_256090
IPR001357	TGME49_258480
IPR004839	TGME49_258690
IPR001917	TGME49_258690
IPR015421	TGME49_258690
IPR015424	TGME49_258690
IPR015422	TGME49_258690
IPR001164	TGME49_257070
IPR003726	TGME49_257750
IPR011993	TGME49_258170
IPR019165	TGME49_257110
IPR001357	TGME49_255960
IPR018967	TGME49_255910
IPR006622	TGME49_255910
IPR019196	TGME49_256788
IPR010378	TGME49_257020
IPR007858	TGME49_258575
IPR008580	TGME49_256780
IPR023214	TGME49_229330
IPR013200	TGME49_229330
IPR000150	TGME49_229330
IPR011704	TGME49_230830
IPR004273	TGME49_230830
IPR024317	TGME49_230830
IPR024743	TGME49_230830
IPR013602	TGME49_230830
IPR003593	TGME49_230830
IPR001752	TGME49_230020
IPR001650	TGME49_229460
IPR000330	TGME49_229460
IPR014001	TGME49_229460
IPR016196	TGME49_229150
IPR011701	TGME49_229150
IPR019385	TGME49_255510
IPR002110	TGME49_255510
IPR020683	TGME49_255510
IPR011012	TGME49_230920
IPR001392	TGME49_230920
IPR008968	TGME49_230920
IPR018240	TGME49_230920
IPR008271	TGME49_229630
IPR002290	TGME49_229630
IPR000719	TGME49_229630
IPR011009	TGME49_229630
IPR009030	TGME49_255460
IPR006210	TGME49_255460
IPR013032	TGME49_255460
IPR000742	TGME49_255460
IPR001881	TGME49_255460
IPR023267	TGME49_255250
IPR023270	TGME49_255250
IPR001678	TGME49_255250
IPR019775	TGME49_230030
IPR017986	TGME49_230030
IPR001680	TGME49_230030
IPR015943	TGME49_230030
IPR018303	TGME49_230420
IPR023214	TGME49_230420
IPR005834	TGME49_230420
IPR023299	TGME49_230420
IPR023300	TGME49_230420
IPR004014	TGME49_230420
IPR008250	TGME49_230420
IPR006068	TGME49_230420
IPR001757	TGME49_230420
IPR023298	TGME49_230420
IPR023306	TGME49_230420
IPR023391	TGME49_230380
IPR008158	TGME49_230380
IPR001901	TGME49_230380
IPR013200	TGME49_229320
IPR023214	TGME49_229320
IPR000150	TGME49_229320
IPR007858	TGME49_230460
IPR008271	TGME49_229020
IPR002290	TGME49_229020
IPR000719	TGME49_229020
IPR011009	TGME49_229020
IPR003323	TGME49_229710
IPR013083	TGME49_229440
IPR001841	TGME49_229440
IPR018249	TGME49_229480
IPR011992	TGME49_229480
IPR018247	TGME49_229480
IPR002048	TGME49_229480
IPR001012	TGME49_229650
IPR006155	TGME49_229650
IPR003903	TGME49_229650
IPR002809	TGME49_230100
IPR008913	TGME49_230440
IPR001841	TGME49_230440
IPR017921	TGME49_230440
IPR004039	TGME49_230440
IPR013083	TGME49_230440
IPR007290	TGME49_231030
IPR019734	TGME49_229490
IPR013026	TGME49_229490
IPR011990	TGME49_229490
IPR023114	TGME49_229490
IPR001440	TGME49_229490
IPR001650	TGME49_230080
IPR014001	TGME49_230080
IPR011545	TGME49_230080
IPR014014	TGME49_230080
IPR023393	TGME49_231000
IPR002913	TGME49_231000
IPR020846	TGME49_230570
IPR011701	TGME49_230570
IPR016196	TGME49_230570
IPR009000	TGME49_230050
IPR000597	TGME49_230050
IPR019927	TGME49_230050
IPR023271	TGME49_230840
IPR006073	TGME49_255470
IPR016027	TGME49_229670
IPR006032	TGME49_229670
IPR012340	TGME49_229670
IPR005680	TGME49_229670
IPR022310	TGME49_230450
IPR014729	TGME49_230450
IPR025777	TGME49_230450
IPR018249	TGME49_255660
IPR011992	TGME49_255660
IPR002048	TGME49_255660
IPR018247	TGME49_255660
IPR012336	TGME49_255480
IPR013766	TGME49_255480
IPR011992	TGME49_229910
IPR018249	TGME49_229910
IPR002048	TGME49_229910
IPR018247	TGME49_229910
IPR007881	TGME49_255270
IPR015915	TGME49_229290
IPR025183	TGME49_229290
IPR017998	TGME49_229990
IPR002423	TGME49_229990
IPR012715	TGME49_229990
IPR013026	TGME49_255340
IPR011990	TGME49_255340
IPR019734	TGME49_255340
IPR001440	TGME49_255340
IPR016024	TGME49_229180
IPR001494	TGME49_229180
IPR011989	TGME49_229180
IPR001054	TGME49_230555
IPR017986	TGME49_230000
IPR015943	TGME49_230000
IPR022033	TGME49_230000
IPR000571	TGME49_228990
IPR000292	TGME49_229170
IPR002634	TGME49_230070
IPR002073	TGME49_229405
IPR023088	TGME49_229405
IPR003593	TGME49_230710
IPR003960	TGME49_230710
IPR003959	TGME49_230710
IPR001609	TGME49_230980
IPR000048	TGME49_230980
IPR000571	TGME49_255310
IPR018200	TGME49_255180
IPR001394	TGME49_255180
IPR023214	TGME49_230690
IPR013209	TGME49_230690
IPR019787	TGME49_230890
IPR013083	TGME49_230890
IPR011011	TGME49_230890
IPR019786	TGME49_230890
IPR000949	TGME49_230890
IPR001965	TGME49_230890
IPR015943	TGME49_230960
IPR017986	TGME49_230960
IPR004871	TGME49_230960
IPR013785	TGME49_229360
IPR020568	TGME49_229780
IPR006204	TGME49_229780
IPR013750	TGME49_229780
IPR014721	TGME49_229780
IPR006203	TGME49_229780
IPR011043	TGME49_229000
IPR015915	TGME49_229000
IPR013995	TGME49_230140
IPR003123	TGME49_230140
IPR008271	TGME49_230470
IPR000719	TGME49_230470
IPR002290	TGME49_230470
IPR011009	TGME49_230470
IPR003593	TGME49_255210
IPR003959	TGME49_255210
IPR019136	TGME49_255635
IPR012336	TGME49_230410
IPR000866	TGME49_230410
IPR018249	TGME49_230490
IPR011992	TGME49_230490
IPR016034	TGME49_230490
IPR001125	TGME49_230490
IPR002498	TGME49_230490
IPR012349	TGME49_230910
IPR000182	TGME49_230060
IPR016181	TGME49_230060
IPR008907	TGME49_229930
IPR011992	TGME49_229930
IPR016024	TGME49_230950
IPR019163	TGME49_229750
IPR021897	TGME49_230200
IPR011989	TGME49_255390
IPR016024	TGME49_255390
IPR001611	TGME49_229210
IPR003591	TGME49_229210
IPR001388	TGME49_230430
IPR010908	TGME49_230430
IPR011012	TGME49_230430
IPR011992	TGME49_230350
IPR018249	TGME49_230350
IPR016024	TGME49_230135
IPR011989	TGME49_230135
IPR001790	TGME49_255320
IPR009036	TGME49_229690
IPR000594	TGME49_229690
IPR016040	TGME49_229690
IPR015374	TGME49_230150
IPR011989	TGME49_255240
IPR016024	TGME49_255240
IPR008496	TGME49_230610
IPR013083	TGME49_231010
IPR003107	TGME49_230010
IPR011990	TGME49_230010
IPR008847	TGME49_230010
IPR002589	TGME49_229900
IPR003088	TGME49_229420
IPR009056	TGME49_229420
IPR002130	TGME49_230520
IPR020892	TGME49_230520
IPR004344	TGME49_230670
IPR013816	TGME49_230670
IPR024763	TGME49_230220
IPR013083	TGME49_230220
IPR003298	TGME49_255260
IPR001609	TGME49_255190
IPR001372	TGME49_255190
IPR019180	TGME49_230640
IPR002130	TGME49_229940
IPR013260	TGME49_229940
IPR005045	TGME49_230820
IPR002539	TGME49_229140
IPR011990	TGME49_255500
IPR013216	TGME49_255670
IPR007053	TGME49_229380
IPR019195	TGME49_255350
IPR007239	TGME49_230860
IPR016024	TGME49_229350
IPR011989	TGME49_229350
IPR022087	TGME49_229390
IPR001781	TGME49_229390
IPR006802	TGME49_255200
IPR003959	TGME49_229950
IPR003960	TGME49_229950
IPR003593	TGME49_229950
IPR007854	TGME49_230230
IPR013763	TGME49_229200
IPR004367	TGME49_229200
IPR018545	TGME49_229470
IPR022086	TGME49_230210
IPR008973	TGME49_230660
IPR020568	TGME49_231040
IPR010796	TGME49_255620
IPR019311	TGME49_230650
IPR009772	TGME49_230580
IPR001471	TGME49_255220
IPR001236	TGME49_232350
IPR016040	TGME49_232350
IPR001557	TGME49_232350
IPR015955	TGME49_232350
IPR022383	TGME49_232350
IPR011989	TGME49_231480
IPR021133	TGME49_231480
IPR016024	TGME49_231480
IPR009060	TGME49_232180
IPR015940	TGME49_232180
IPR003864	TGME49_232120
IPR019775	TGME49_232380
IPR001680	TGME49_232380
IPR015943	TGME49_232380
IPR017986	TGME49_232380
IPR003008	TGME49_231770
IPR008280	TGME49_231770
IPR023123	TGME49_231770
IPR017975	TGME49_231770
IPR018316	TGME49_231770
IPR002452	TGME49_231770
IPR000217	TGME49_231770
IPR010935	TGME49_231170
IPR024704	TGME49_231170
IPR003395	TGME49_231170
IPR006089	TGME49_231900
IPR006092	TGME49_231900
IPR006091	TGME49_231900
IPR013786	TGME49_231900
IPR009075	TGME49_231900
IPR006090	TGME49_231900
IPR009100	TGME49_231900
IPR002589	TGME49_231750
IPR001841	TGME49_232510
IPR013083	TGME49_232510
IPR019734	TGME49_231870
IPR013026	TGME49_231870
IPR011990	TGME49_231870
IPR001623	TGME49_232050
IPR003095	TGME49_232050
IPR012336	TGME49_232050
IPR003121	TGME49_232220
IPR001660	TGME49_232220
IPR013761	TGME49_232220
IPR019835	TGME49_232220
IPR000131	TGME49_231910
IPR023633	TGME49_231910
IPR023632	TGME49_231910
IPR006086	TGME49_233090
IPR019974	TGME49_233090
IPR006085	TGME49_233090
IPR020045	TGME49_233090
IPR006084	TGME49_233090
IPR017932	TGME49_231350
IPR002490	TGME49_232830
IPR026028	TGME49_232830
IPR000760	TGME49_233320
IPR000008	TGME49_233320
IPR002641	TGME49_231370
IPR016035	TGME49_231370
IPR001650	TGME49_232530
IPR022192	TGME49_232530
IPR013796	TGME49_232390
IPR020719	TGME49_232390
IPR016443	TGME49_232390
IPR023797	TGME49_232390
IPR013792	TGME49_232390
IPR016039	TGME49_231890
IPR016038	TGME49_231890
IPR016040	TGME49_231920
IPR002198	TGME49_231920
IPR002347	TGME49_231920
IPR000163	TGME49_233100
IPR001107	TGME49_233100
IPR008180	TGME49_233140
IPR000231	TGME49_232230
IPR004038	TGME49_232230
IPR022991	TGME49_232230
IPR001650	TGME49_232450
IPR014001	TGME49_232450
IPR000330	TGME49_232450
IPR004853	TGME49_232690
IPR024711	TGME49_232250
IPR024708	TGME49_232250
IPR008271	TGME49_231070
IPR002290	TGME49_231070
IPR000719	TGME49_231070
IPR011009	TGME49_231070
IPR006802	TGME49_233330
IPR001932	TGME49_231850
IPR004015	TGME49_233190
IPR001680	TGME49_231280
IPR017986	TGME49_231280
IPR019775	TGME49_231280
IPR015943	TGME49_231280
IPR003409	TGME49_233270
IPR013785	TGME49_233110
IPR000644	TGME49_233110
IPR013083	TGME49_232160
IPR001841	TGME49_232160
IPR015418	TGME49_232610
IPR005100	TGME49_233000
IPR022581	TGME49_233000
IPR008991	TGME49_233000
IPR005824	TGME49_233000
IPR000504	TGME49_233230
IPR008111	TGME49_233230
IPR012677	TGME49_233230
IPR013584	TGME49_232100
IPR001351	TGME49_232300
IPR005703	TGME49_232300
IPR004044	TGME49_232300
IPR015946	TGME49_232300
IPR009019	TGME49_232300
IPR004324	TGME49_231420
IPR016196	TGME49_231420
IPR000594	TGME49_231940
IPR016040	TGME49_231940
IPR009036	TGME49_231940
IPR025852	TGME49_231440
IPR009604	TGME49_231440
IPR025110	TGME49_232580
IPR024597	TGME49_232580
IPR000873	TGME49_232580
IPR020845	TGME49_232580
IPR011047	TGME49_232170
IPR011042	TGME49_232170
IPR013714	TGME49_231110
IPR001401	TGME49_231210
IPR011992	TGME49_231210
IPR018249	TGME49_231210
IPR000261	TGME49_231210
IPR001932	TGME49_232340
IPR000222	TGME49_232340
IPR014371	TGME49_232730
IPR004299	TGME49_232730
IPR007865	TGME49_233310
IPR000994	TGME49_233310
IPR007207	TGME49_233020
IPR012270	TGME49_233020
IPR008978	TGME49_232940
IPR002068	TGME49_232940
IPR022086	TGME49_231640
IPR017441	TGME49_233010
IPR000719	TGME49_233010
IPR008271	TGME49_233010
IPR011009	TGME49_233010
IPR003527	TGME49_233010
IPR002290	TGME49_233010
IPR007109	TGME49_232520
IPR000555	TGME49_231970
IPR019581	TGME49_231970
IPR012591	TGME49_231970
IPR012592	TGME49_231970
IPR012337	TGME49_231970
IPR021983	TGME49_231970
IPR019582	TGME49_231970
IPR019580	TGME49_231970
IPR012984	TGME49_231970
IPR005225	TGME49_233260
IPR006073	TGME49_233260
IPR006074	TGME49_233260
IPR016155	TGME49_233200
IPR012675	TGME49_233200
IPR002938	TGME49_232540
IPR016040	TGME49_232090
IPR008927	TGME49_232090
IPR013328	TGME49_232090
IPR022042	TGME49_232240
IPR000904	TGME49_232190
IPR023394	TGME49_232190
IPR019140	TGME49_233340
IPR014013	TGME49_231800
IPR006555	TGME49_231800
IPR006554	TGME49_231800
IPR010614	TGME49_231800
IPR005123	TGME49_232960
IPR016300	TGME49_231190
IPR025723	TGME49_231190
IPR022783	TGME49_233080
IPR000467	TGME49_233080
IPR008936	TGME49_233300
IPR001251	TGME49_233300
IPR003014	TGME49_232400
IPR003609	TGME49_232400
IPR011989	TGME49_231600
IPR016024	TGME49_231600
IPR013083	TGME49_231930
IPR001841	TGME49_231930
IPR016024	TGME49_233245
IPR016196	TGME49_233130
IPR023088	TGME49_233065
IPR023174	TGME49_233065
IPR002073	TGME49_233065
IPR012336	TGME49_232410
IPR008280	TGME49_231400
IPR018316	TGME49_231400
IPR017975	TGME49_231400
IPR023123	TGME49_231400
IPR002452	TGME49_231400
IPR003008	TGME49_231400
IPR000217	TGME49_231400
IPR007484	TGME49_231130
IPR007062	TGME49_232760
IPR002075	TGME49_233350
IPR018222	TGME49_233350
IPR015500	TGME49_231060
IPR000209	TGME49_231060
IPR023828	TGME49_231060
IPR022398	TGME49_231060
IPR023827	TGME49_231060
IPR019734	TGME49_232660
IPR011990	TGME49_232660
IPR006636	TGME49_232660
IPR013026	TGME49_232660
IPR011124	TGME49_232370
IPR022086	TGME49_231630
IPR002675	TGME49_231080
IPR010286	TGME49_232750
IPR006863	TGME49_232815
IPR017905	TGME49_232815
IPR001593	TGME49_232710
IPR005574	TGME49_231380
IPR010997	TGME49_231380
IPR006590	TGME49_231380
IPR005045	TGME49_232040
IPR002641	TGME49_232600
IPR016035	TGME49_232600
IPR005321	TGME49_232060
IPR001471	TGME49_233120
IPR012337	TGME49_232360
IPR006055	TGME49_232360
IPR013520	TGME49_232360
IPR002073	TGME49_233040
IPR003607	TGME49_233040
IPR003594	TGME49_233040
IPR023174	TGME49_233040
IPR005135	TGME49_232310
IPR007699	TGME49_231590
IPR017447	TGME49_231590
IPR007052	TGME49_231590
IPR008978	TGME49_231590
IPR009088	TGME49_232210
IPR003594	TGME49_233050
IPR000222	TGME49_232010
IPR001932	TGME49_232010
IPR001971	TGME49_231120
IPR000387	TGME49_232620
IPR000949	TGME49_232650
IPR022087	TGME49_233180
IPR019181	TGME49_232720
IPR011042	TGME49_232130
IPR004977	TGME49_231140
IPR001650	TGME49_273870
IPR014001	TGME49_273870
IPR000330	TGME49_273870
IPR001680	TGME49_273800
IPR015943	TGME49_273800
IPR017986	TGME49_273800
IPR001757	TGME49_233770
IPR018303	TGME49_233770
IPR004014	TGME49_233770
IPR023299	TGME49_233770
IPR006068	TGME49_233770
IPR023298	TGME49_233770
IPR008250	TGME49_233770
IPR023306	TGME49_233770
IPR005834	TGME49_233770
IPR023214	TGME49_233770
IPR003439	TGME49_273360
IPR003593	TGME49_273360
IPR001140	TGME49_273360
IPR017940	TGME49_273360
IPR017871	TGME49_273360
IPR011527	TGME49_273360
IPR024317	TGME49_243482
IPR004273	TGME49_243482
IPR024743	TGME49_243482
IPR005829	TGME49_272500
IPR020846	TGME49_272500
IPR016196	TGME49_272500
IPR005828	TGME49_272500
IPR019734	TGME49_273500
IPR001440	TGME49_273500
IPR013026	TGME49_273500
IPR011990	TGME49_273500
IPR006597	TGME49_273500
IPR007197	TGME49_273140
IPR023404	TGME49_273140
IPR006638	TGME49_273140
IPR003593	TGME49_233520
IPR001650	TGME49_233520
IPR011545	TGME49_233520
IPR007502	TGME49_233520
IPR014001	TGME49_233520
IPR011709	TGME49_233520
IPR002464	TGME49_233520
IPR007248	TGME49_273290
IPR001611	TGME49_233940
IPR025875	TGME49_233940
IPR012717	TGME49_272910
IPR017998	TGME49_272910
IPR002423	TGME49_272910
IPR016035	TGME49_273730
IPR002641	TGME49_273730
IPR000719	TGME49_274170
IPR011009	TGME49_274170
IPR016040	TGME49_272410
IPR006115	TGME49_272410
IPR002204	TGME49_272410
IPR004201	TGME49_273090
IPR003593	TGME49_273090
IPR009010	TGME49_273090
IPR003338	TGME49_273090
IPR003960	TGME49_273090
IPR005938	TGME49_273090
IPR003959	TGME49_273090
IPR003121	TGME49_273930
IPR019835	TGME49_273930
IPR003615	TGME49_273780
IPR001650	TGME49_273780
IPR002711	TGME49_273780
IPR014001	TGME49_273780
IPR000330	TGME49_273780
IPR013498	TGME49_273780
IPR011991	TGME49_273520
IPR000717	TGME49_273520
IPR013602	TGME49_273478
IPR013099	TGME49_273380
IPR003929	TGME49_273380
IPR005031	TGME49_233550
IPR023393	TGME49_233550
IPR003307	TGME49_274190
IPR016024	TGME49_274190
IPR016021	TGME49_274190
IPR001451	TGME49_274190
IPR011004	TGME49_274190
IPR001680	TGME49_272350
IPR015943	TGME49_272350
IPR017986	TGME49_272350
IPR019775	TGME49_272350
IPR000719	TGME49_233905
IPR001772	TGME49_233905
IPR002290	TGME49_233905
IPR017441	TGME49_233905
IPR008271	TGME49_233905
IPR011009	TGME49_233905
IPR001374	TGME49_233930
IPR012677	TGME49_233930
IPR012337	TGME49_233930
IPR006941	TGME49_233930
IPR018108	TGME49_274060
IPR023395	TGME49_274060
IPR002067	TGME49_274060
IPR011547	TGME49_233710
IPR011990	TGME49_233810
IPR006597	TGME49_233810
IPR008909	TGME49_233860
IPR014729	TGME49_233860
IPR007226	TGME49_273110
IPR013126	TGME49_273760
IPR018181	TGME49_273760
IPR019336	TGME49_233760
IPR015873	TGME49_272600
IPR009028	TGME49_272600
IPR013041	TGME49_272600
IPR008152	TGME49_272600
IPR003386	TGME49_272420
IPR004217	TGME49_274090
IPR024974	TGME49_272340
IPR013785	TGME49_233500
IPR011941	TGME49_272900
IPR003593	TGME49_272900
IPR013632	TGME49_272900
IPR016467	TGME49_272900
IPR020588	TGME49_272900
IPR010995	TGME49_272900
IPR020587	TGME49_272900
IPR009036	TGME49_274070
IPR000594	TGME49_274070
IPR016040	TGME49_274070
IPR013917	TGME49_272270
IPR007197	TGME49_272270
IPR002073	TGME49_272650
IPR003607	TGME49_272650
IPR001752	TGME49_273560
IPR019821	TGME49_273560
IPR001680	TGME49_233410
IPR017986	TGME49_233410
IPR015943	TGME49_233410
IPR025574	TGME49_273850
IPR007758	TGME49_273850
IPR009028	TGME49_273370
IPR002553	TGME49_273370
IPR017106	TGME49_273370
IPR013040	TGME49_273370
IPR014863	TGME49_273370
IPR016024	TGME49_273370
IPR011989	TGME49_273370
IPR015873	TGME49_273370
IPR013041	TGME49_273370
IPR000195	TGME49_274130
IPR006887	TGME49_272550
IPR000825	TGME49_273445
IPR001164	TGME49_273070
IPR011701	TGME49_233540
IPR016196	TGME49_233540
IPR016039	TGME49_273740
IPR020613	TGME49_273740
IPR020610	TGME49_273740
IPR002155	TGME49_273740
IPR016038	TGME49_273740
IPR020616	TGME49_273740
IPR020617	TGME49_273740
IPR000095	TGME49_272670
IPR024077	TGME49_272670
IPR001567	TGME49_272670
IPR024080	TGME49_272670
IPR024079	TGME49_272670
IPR007226	TGME49_233450
IPR020471	TGME49_273920
IPR023210	TGME49_273920
IPR018170	TGME49_273920
IPR007226	TGME49_273120
IPR001471	TGME49_272710
IPR003117	TGME49_273065
IPR007226	TGME49_233480
IPR007226	TGME49_233460
IPR001623	TGME49_273630
IPR003095	TGME49_273630
IPR018253	TGME49_273630
IPR004971	TGME49_272720
IPR017441	TGME49_273690
IPR000719	TGME49_273690
IPR008271	TGME49_273690
IPR002290	TGME49_273690
IPR011009	TGME49_273690
IPR005178	TGME49_273200
IPR019382	TGME49_273460
IPR020864	TGME49_272430
IPR020683	TGME49_272320
IPR002110	TGME49_272320
IPR000704	TGME49_272400
IPR016150	TGME49_272400
IPR016149	TGME49_272400
IPR000504	TGME49_272890
IPR012677	TGME49_272890
IPR008139	TGME49_273400
IPR007226	TGME49_273130
IPR001163	TGME49_272630
IPR010920	TGME49_272630
IPR006649	TGME49_272630
IPR001451	TGME49_272640
IPR001199	TGME49_273530
IPR000719	TGME49_233790
IPR008271	TGME49_233790
IPR002290	TGME49_233790
IPR011009	TGME49_233790
IPR017441	TGME49_233790
IPR007109	TGME49_273840
IPR025934	TGME49_233680
IPR008978	TGME49_233680
IPR007052	TGME49_233680
IPR017447	TGME49_233680
IPR019821	TGME49_274020
IPR001752	TGME49_274020
IPR024603	TGME49_273580
IPR001461	TGME49_272510
IPR021109	TGME49_272510
IPR009007	TGME49_272510
IPR003954	TGME49_272440
IPR012677	TGME49_272440
IPR000504	TGME49_272440
IPR016027	TGME49_273060
IPR012340	TGME49_273060
IPR000266	TGME49_273060
IPR007226	TGME49_272560
IPR006602	TGME49_272360
IPR010554	TGME49_272360
IPR012445	TGME49_273790
IPR000961	TGME49_272540
IPR000719	TGME49_272540
IPR008271	TGME49_272540
IPR011009	TGME49_272540
IPR002290	TGME49_272540
IPR012340	TGME49_233720
IPR005570	TGME49_233720
IPR016027	TGME49_233720
IPR011032	TGME49_273960
IPR020818	TGME49_273960
IPR012337	TGME49_273100
IPR002562	TGME49_273100
IPR003029	TGME49_273100
IPR013785	TGME49_272570
IPR007858	TGME49_272260
IPR018108	TGME49_273390
IPR023395	TGME49_273390
IPR002067	TGME49_273390
IPR011989	TGME49_273905
IPR016024	TGME49_273905
IPR003495	TGME49_273990
IPR006021	TGME49_272530
IPR019614	TGME49_273430
IPR001841	TGME49_233920
IPR013083	TGME49_233920
IPR001841	TGME49_273150
IPR013083	TGME49_273150
IPR017907	TGME49_273150
IPR018957	TGME49_273150
IPR002942	TGME49_273410
IPR014729	TGME49_273410
IPR017441	TGME49_272475
IPR008271	TGME49_272475
IPR002290	TGME49_272475
IPR011009	TGME49_272475
IPR000719	TGME49_272475
IPR001245	TGME49_272475
IPR011990	TGME49_274040
IPR013083	TGME49_274140
IPR001841	TGME49_274140
IPR000905	TGME49_274110
IPR017861	TGME49_274110
IPR023201	TGME49_269980
IPR006652	TGME49_272030
IPR011043	TGME49_272030
IPR015915	TGME49_272030
IPR023210	TGME49_270100
IPR015947	TGME49_269940
IPR007374	TGME49_269940
IPR009349	TGME49_269940
IPR018997	TGME49_271380
IPR006567	TGME49_271380
IPR011989	TGME49_270720
IPR016024	TGME49_270720
IPR007226	TGME49_271050
IPR016816	TGME49_271050
IPR000048	TGME49_270273
IPR004123	TGME49_270140
IPR012336	TGME49_270140
IPR011249	TGME49_269885
IPR011765	TGME49_269885
IPR011237	TGME49_269885
IPR007863	TGME49_269885
IPR001208	TGME49_270450
IPR012340	TGME49_270450
IPR016027	TGME49_270450
IPR013083	TGME49_270300
IPR001841	TGME49_270300
IPR000433	TGME49_270300
IPR002483	TGME49_270770
IPR012677	TGME49_270770
IPR000504	TGME49_270770
IPR001611	TGME49_271810
IPR001388	TGME49_270070
IPR010908	TGME49_270070
IPR011012	TGME49_270070
IPR001619	TGME49_271060
IPR000719	TGME49_270330
IPR020635	TGME49_270330
IPR008266	TGME49_270330
IPR017441	TGME49_270330
IPR011009	TGME49_270330
IPR003593	TGME49_270900
IPR003959	TGME49_270900
IPR016162	TGME49_270550
IPR016163	TGME49_270550
IPR016161	TGME49_270550
IPR015590	TGME49_270550
IPR005651	TGME49_270540
IPR001611	TGME49_271285
IPR004102	TGME49_270840
IPR001510	TGME49_270840
IPR001357	TGME49_270840
IPR012317	TGME49_270840
IPR008893	TGME49_270840
IPR012982	TGME49_270840
IPR001471	TGME49_271030
IPR009081	TGME49_270310
IPR001680	TGME49_272040
IPR019775	TGME49_272040
IPR015943	TGME49_272040
IPR017986	TGME49_272040
IPR011009	TGME49_272200
IPR017441	TGME49_272200
IPR008271	TGME49_272200
IPR002290	TGME49_272200
IPR000719	TGME49_272200
IPR023410	TGME49_269960
IPR009000	TGME49_272010
IPR007504	TGME49_272010
IPR005344	TGME49_270270
IPR013781	TGME49_271210
IPR017853	TGME49_271210
IPR012336	TGME49_271760
IPR013766	TGME49_271760
IPR011009	TGME49_270920
IPR000719	TGME49_270920
IPR002290	TGME49_270920
IPR017441	TGME49_270920
IPR008271	TGME49_270920
IPR011992	TGME49_271750
IPR018249	TGME49_271750
IPR004088	TGME49_271250
IPR004087	TGME49_271250
IPR019510	TGME49_271250
IPR009210	TGME49_271250
IPR024160	TGME49_271190
IPR016040	TGME49_271610
IPR008927	TGME49_271610
IPR004455	TGME49_271610
IPR002123	TGME49_270910
IPR004398	TGME49_272210
IPR014001	TGME49_270620
IPR001650	TGME49_270620
IPR011545	TGME49_270620
IPR000629	TGME49_270620
IPR014014	TGME49_270620
IPR012580	TGME49_271100
IPR007144	TGME49_271390
IPR013781	TGME49_270850
IPR017853	TGME49_270850
IPR000834	TGME49_271870
IPR004365	TGME49_270510
IPR012340	TGME49_270510
IPR016027	TGME49_270510
IPR013083	TGME49_271740
IPR011011	TGME49_271740
IPR005746	TGME49_270120
IPR012336	TGME49_270120
IPR013766	TGME49_270120
IPR017937	TGME49_270120
IPR014756	TGME49_271780
IPR013783	TGME49_271780
IPR017868	TGME49_271780
IPR001509	TGME49_270000
IPR016040	TGME49_270000
IPR001680	TGME49_269900
IPR017986	TGME49_269900
IPR006594	TGME49_269900
IPR015943	TGME49_269900
IPR016040	TGME49_271888
IPR002347	TGME49_271888
IPR002198	TGME49_271888
IPR000210	TGME49_270340
IPR011333	TGME49_270340
IPR013069	TGME49_270340
IPR010678	TGME49_270960
IPR024936	TGME49_270560
IPR002130	TGME49_270560
IPR001932	TGME49_272280
IPR000222	TGME49_272280
IPR005476	TGME49_272290
IPR015941	TGME49_272290
IPR009014	TGME49_272290
IPR005475	TGME49_272290
IPR001054	TGME49_270865
IPR011990	TGME49_272285
IPR016196	TGME49_270200
IPR001962	TGME49_270760
IPR014729	TGME49_270760
IPR022281	TGME49_272230
IPR015940	TGME49_270595
IPR000061	TGME49_271290
IPR019147	TGME49_271290
IPR001140	TGME49_269000
IPR003593	TGME49_269000
IPR011527	TGME49_269000
IPR003439	TGME49_269000
IPR017940	TGME49_269000
IPR017871	TGME49_269000
IPR005107	TGME49_271820
IPR021691	TGME49_271970
IPR001401	TGME49_270690
IPR013887	TGME49_269990
IPR000008	TGME49_269990
IPR000504	TGME49_270640
IPR012677	TGME49_270640
IPR024682	TGME49_271440
IPR007717	TGME49_271440
IPR007716	TGME49_271440
IPR023029	TGME49_270380
IPR000589	TGME49_270380
IPR012606	TGME49_270380
IPR006973	TGME49_270740
IPR023631	TGME49_271950
IPR005576	TGME49_271300
IPR003029	TGME49_271300
IPR016027	TGME49_271300
IPR012340	TGME49_271300
IPR019007	TGME49_270710
IPR000315	TGME49_271880
IPR025795	TGME49_271860
IPR010280	TGME49_271860
IPR016635	TGME49_270370
IPR022775	TGME49_270370
IPR011012	TGME49_270370
IPR001752	TGME49_270210
IPR002478	TGME49_271280
IPR016686	TGME49_271280
IPR005155	TGME49_271280
IPR015947	TGME49_271280
IPR013584	TGME49_271840
IPR001932	TGME49_270320
IPR020708	TGME49_270780
IPR006111	TGME49_270780
IPR000058	TGME49_269910
IPR009548	TGME49_270790
IPR021418	TGME49_270930
IPR000504	TGME49_270880
IPR012677	TGME49_270880
IPR001623	TGME49_271910
IPR003095	TGME49_271910
IPR001932	TGME49_270190
IPR003323	TGME49_271070
IPR004854	TGME49_270530
IPR010920	TGME49_270830
IPR001163	TGME49_270830
IPR006649	TGME49_270830
IPR013785	TGME49_270650
IPR002915	TGME49_270650
IPR003018	TGME49_270800
IPR019537	TGME49_270800
IPR011856	TGME49_271400
IPR006677	TGME49_271400
IPR011990	TGME49_271430
IPR007751	TGME49_271800
IPR012336	TGME49_269950
IPR005135	TGME49_271120
IPR007226	TGME49_271980
IPR014001	TGME49_268290
IPR001650	TGME49_268290
IPR011545	TGME49_268290
IPR000629	TGME49_268290
IPR014721	TGME49_268710
IPR005517	TGME49_268710
IPR000640	TGME49_268710
IPR009022	TGME49_268710
IPR005225	TGME49_268710
IPR020568	TGME49_268710
IPR000795	TGME49_268710
IPR003691	TGME49_269750
IPR011992	TGME49_269460
IPR006186	TGME49_269460
IPR018247	TGME49_269460
IPR004843	TGME49_269460
IPR018249	TGME49_269460
IPR013093	TGME49_268650
IPR019489	TGME49_268650
IPR023150	TGME49_268650
IPR001270	TGME49_268650
IPR018368	TGME49_268650
IPR003959	TGME49_268650
IPR003593	TGME49_268650
IPR004176	TGME49_268650
IPR006630	TGME49_268950
IPR015801	TGME49_268950
IPR021602	TGME49_268950
IPR011991	TGME49_268950
IPR003609	TGME49_200230
IPR003014	TGME49_200230
IPR000719	TGME49_268210
IPR011009	TGME49_268210
IPR008271	TGME49_268210
IPR002290	TGME49_268210
IPR018249	TGME49_269442
IPR011992	TGME49_269442
IPR018247	TGME49_269442
IPR002048	TGME49_269442
IPR016040	TGME49_269190
IPR003151	TGME49_268370
IPR000403	TGME49_268370
IPR014009	TGME49_268370
IPR011009	TGME49_268370
IPR003152	TGME49_268370
IPR015943	TGME49_269770
IPR011047	TGME49_269770
IPR007319	TGME49_269770
IPR001680	TGME49_269770
IPR017986	TGME49_269770
IPR011009	TGME49_268010
IPR001650	TGME49_269660
IPR001161	TGME49_269660
IPR014001	TGME49_269660
IPR006935	TGME49_269660
IPR003609	TGME49_200250
IPR003014	TGME49_200250
IPR006583	TGME49_200250
IPR012336	TGME49_268730
IPR002109	TGME49_268730
IPR000683	TGME49_268870
IPR019734	TGME49_268870
IPR016040	TGME49_268870
IPR013026	TGME49_268870
IPR011990	TGME49_268870
IPR004274	TGME49_269700
IPR001357	TGME49_269700
IPR023214	TGME49_269700
IPR018249	TGME49_200400
IPR011992	TGME49_200400
IPR009030	TGME49_269930
IPR013032	TGME49_269930
IPR005077	TGME49_269930
IPR000742	TGME49_269930
IPR001881	TGME49_269930
IPR018097	TGME49_269930
IPR006210	TGME49_269930
IPR000152	TGME49_269930
IPR000504	TGME49_268380
IPR012677	TGME49_268380
IPR013935	TGME49_268330
IPR017986	TGME49_268250
IPR001680	TGME49_268250
IPR015943	TGME49_268250
IPR011009	TGME49_269730
IPR000719	TGME49_269730
IPR002290	TGME49_269730
IPR016021	TGME49_269180
IPR016024	TGME49_269180
IPR003890	TGME49_269180
IPR000058	TGME49_269740
IPR003593	TGME49_269740
IPR014001	TGME49_269740
IPR001374	TGME49_269740
IPR015943	TGME49_268640
IPR017986	TGME49_268640
IPR001680	TGME49_268640
IPR012952	TGME49_268640
IPR019775	TGME49_268640
IPR016196	TGME49_268020
IPR011701	TGME49_268020
IPR020045	TGME49_268560
IPR019974	TGME49_268560
IPR001044	TGME49_268560
IPR006086	TGME49_268560
IPR006085	TGME49_268560
IPR006084	TGME49_268560
IPR008918	TGME49_268560
IPR024969	TGME49_269840
IPR000555	TGME49_269840
IPR000555	TGME49_269250
IPR024969	TGME49_269250
IPR009038	TGME49_269390
IPR001251	TGME49_269390
IPR011074	TGME49_269390
IPR006689	TGME49_269780
IPR020904	TGME49_269400
IPR002347	TGME49_269400
IPR002198	TGME49_269400
IPR016040	TGME49_269400
IPR004000	TGME49_269240
IPR001680	TGME49_200280
IPR015943	TGME49_200280
IPR017986	TGME49_200280
IPR019775	TGME49_200280
IPR000504	TGME49_268200
IPR001202	TGME49_268200
IPR012677	TGME49_268200
IPR022764	TGME49_268590
IPR017092	TGME49_268590
IPR003609	TGME49_200270
IPR006583	TGME49_200270
IPR003014	TGME49_200270
IPR002557	TGME49_268310
IPR009030	TGME49_268310
IPR016196	TGME49_268182
IPR003018	TGME49_200300
IPR002198	TGME49_269120
IPR002347	TGME49_269120
IPR016040	TGME49_269120
IPR011053	TGME49_269600
IPR000089	TGME49_269600
IPR013083	TGME49_268900
IPR001841	TGME49_268900
IPR015927	TGME49_268910
IPR011056	TGME49_268910
IPR019758	TGME49_268910
IPR000223	TGME49_268910
IPR019757	TGME49_268910
IPR019759	TGME49_268910
IPR006580	TGME49_269420
IPR000092	TGME49_269430
IPR008949	TGME49_269430
IPR003609	TGME49_200240
IPR006583	TGME49_200240
IPR003014	TGME49_200240
IPR009057	TGME49_200385
IPR017930	TGME49_200385
IPR001005	TGME49_200385
IPR017877	TGME49_200385
IPR005522	TGME49_269060
IPR003018	TGME49_200295
IPR000571	TGME49_268570
IPR022764	TGME49_200290
IPR019146	TGME49_269175
IPR009097	TGME49_269175
IPR001330	TGME49_200370
IPR008930	TGME49_200370
IPR005578	TGME49_268720
IPR009030	TGME49_268225
IPR005522	TGME49_268920
IPR002052	TGME49_268840
IPR007757	TGME49_268840
IPR008968	TGME49_269480
IPR001392	TGME49_269480
IPR011012	TGME49_269480
IPR011990	TGME49_269200
IPR013026	TGME49_269200
IPR003107	TGME49_269200
IPR000504	TGME49_268750
IPR012677	TGME49_268750
IPR013584	TGME49_269830
IPR011335	TGME49_269830
IPR001611	TGME49_269270
IPR023780	TGME49_269760
IPR016197	TGME49_269760
IPR000953	TGME49_269760
IPR023779	TGME49_269760
IPR000704	TGME49_268810
IPR016150	TGME49_268810
IPR016149	TGME49_268810
IPR025768	TGME49_269650
IPR010920	TGME49_269650
IPR025761	TGME49_269650
IPR025762	TGME49_269650
IPR019050	TGME49_269650
IPR025609	TGME49_269650
[truncated: 9,411 more rows]
