# Supplementary material for: The genome of Eimeria falciformis - reduction and specialization in a single host apicomplexan parasite
Source: BMC Genomics. 2014 Aug 20;15(1):696. doi: 10.1186/1471-2164-15-696 (PMC4287421; doi:10.1186/1471-2164-15-696)
Supplement: Supplementary file 14 — Additional file 14: Enzyme Commission (EC) annotations from different sources (csv table). The table lists annotations with EC numbers for E. falciformis genes, the source for these annotations (see Methods for details) and the level of detail (to which digit in the EC hierarchy) of the corresponding annotation. (CSV 40 KB) [file 12864_2014_6777_MOESM14_ESM.csv]

ec	gene	source	level
2.4.1.-	NODE_MINUS_1001.g111	iprscan	3
2.3.1.61	NODE_MINUS_1001.g116	iprscan	4
5.3.1.8	NODE_MINUS_1048.g121	iprscan	4
3.5.4.5	NODE_MINUS_1068.g139	iprscan	4
4.1.1.65	NODE_MINUS_1072.g165	iprscan	4
4.4.1.5	NODE_MINUS_10843.g947	iprscan	4
6.1.1.7	NODE_MINUS_1101.g169	iprscan	4
1.17.4.1	NODE_MINUS_11030.g957	iprscan	4
2.7.7.7	NODE_MINUS_11124.g972	iprscan	4
1.11.1.15	NODE_MINUS_11414.g1002	iprscan	4
6.3.5.1	NODE_MINUS_11414.g1020	iprscan	4
4.1.1.23	NODE_MINUS_11882.g1040	iprscan	4
2.1.1.-	NODE_MINUS_11882.g1044	iprscan	3
2.7.1.23	NODE_MINUS_11882.g1052	iprscan	4
2.7.1.107	NODE_MINUS_11882.g1052	iprscan	4
2.7.1.6	NODE_MINUS_12324.g1087	iprscan	4
2.3.1.-	NODE_MINUS_13222.g1136	iprscan	3
2.1.1.-	NODE_MINUS_13227.g1168	iprscan	3
2.7.1.158	NODE_MINUS_13441.g1214	iprscan	4
2.5.1.-	NODE_MINUS_13716.g1223	iprscan	3
1.2.4.2	NODE_MINUS_14053.g1228	iprscan	4
2.7.7.6	NODE_MINUS_14881.g1237	iprscan	4
6.3.2.2	NODE_MINUS_14978.g1249	iprscan	4
1.2.1.12	NODE_MINUS_14978.g1252	iprscan	4
2.1.1.-	NODE_MINUS_14978.g1272	iprscan	3
4.6.1.12	NODE_MINUS_14978.g1276	iprscan	4
2.7.8.7	NODE_MINUS_15349.g1288	iprscan	4
6.1.1.2	NODE_MINUS_15576.g1330	iprscan	4
6.3.1.2	NODE_MINUS_15576.g1336	iprscan	4
6.1.1.5	NODE_MINUS_15576.g1338	iprscan	4
2.7.7.-	NODE_MINUS_15576.g1342	iprscan	3
5.4.2.1	NODE_MINUS_15576.g1345	iprscan	4
1.17.4.1	NODE_MINUS_15648.g1354	iprscan	4
6.1.1.20	NODE_MINUS_15697.g1406	iprscan	4
6.3.2.-	NODE_MINUS_15697.g1410	iprscan	3
2.7.1.33	NODE_MINUS_15899.g1455	iprscan	4
2.4.1.25	NODE_MINUS_15899.g1457	iprscan	4
3.2.1.33	NODE_MINUS_15899.g1457	iprscan	4
3.5.4.4	NODE_MINUS_15899.g1462	iprscan	4
3.5.4.6	NODE_MINUS_15899.g1462	iprscan	4
2.7.7.7	NODE_MINUS_15899.g1474	iprscan	4
1.1.1.37	NODE_MINUS_16742.g1482	iprscan	4
6.1.1.9	NODE_MINUS_17096.g1511	iprscan	4
2.3.-.-	NODE_MINUS_17096.g1516	iprscan	2
1.2.1.12	NODE_MINUS_17096.g1528	iprscan	4
2.1.1.45	NODE_MINUS_17195.g1545	iprscan	4
1.5.1.3	NODE_MINUS_17195.g1545	iprscan	4
2.1.1.-	NODE_MINUS_17195.g1549	iprscan	3
2.1.2.1	NODE_MINUS_17195.g1552	iprscan	4
4.1.1.48	NODE_MINUS_17400.g1571	iprscan	4
1.11.1.6	NODE_MINUS_17400.g1576	iprscan	4
2.4.1.227	NODE_MINUS_17901.g1596	iprscan	4
4.3.2.2	NODE_MINUS_17907.g1648	iprscan	4
5.3.1.1	NODE_MINUS_18749.g1666	iprscan	4
2.6.1.16	NODE_MINUS_18869.g1677	iprscan	4
4.2.3.5	NODE_MINUS_193.g2	iprscan	4
1.1.2.3	NODE_MINUS_19717.g1713	iprscan	4
2.4.1.1	NODE_MINUS_19717.g1715	iprscan	4
4.4.1.17	NODE_MINUS_20371.g1748	iprscan	4
6.2.1.5	NODE_MINUS_20371.g1776	iprscan	4
2.1.1.37	NODE_MINUS_20371.g1782	iprscan	4
4.2.1.75	NODE_MINUS_20412.g1810	iprscan	4
6.3.2.-	NODE_MINUS_20437.g1843	iprscan	3
1.3.3.6	NODE_MINUS_20437.g1846	iprscan	4
2.7.7.7	NODE_MINUS_21549.g1860	iprscan	4
3.2.1.28	NODE_MINUS_21549.g1865	iprscan	4
3.1.3.3	NODE_MINUS_22284.g1907	iprscan	4
4.1.1.23	NODE_MINUS_22284.g1910	iprscan	4
3.5.1.-	NODE_MINUS_22450.g1926	iprscan	3
6.3.2.-	NODE_MINUS_22450.g1935	iprscan	3
2.3.1.-	NODE_MINUS_22450.g1936	iprscan	3
2.6.1.52	NODE_MINUS_22450.g1946	iprscan	4
4.1.1.65	NODE_MINUS_22450.g1948	iprscan	4
2.7.1.23	NODE_MINUS_22494.g1958	iprscan	4
5.4.2.1	NODE_MINUS_228.g18	iprscan	4
6.1.1.3	NODE_MINUS_228.g9	iprscan	4
1.-.-.-	NODE_MINUS_22960.g1977	iprscan	1
5.4.2.1	NODE_MINUS_23143.g1991	iprscan	4
2.2.1.7	NODE_MINUS_23143.g1998	iprscan	4
2.2.1.1	NODE_MINUS_23143.g1998	iprscan	4
6.1.1.11	NODE_MINUS_23210.g2038	iprscan	4
2.1.1.37	NODE_MINUS_2387.g280	iprscan	4
4.2.1.33	NODE_MINUS_2387.g287	iprscan	4
4.2.1.3	NODE_MINUS_2387.g287	iprscan	4
1.3.3.4	NODE_MINUS_24117.g2061	iprscan	4
2.7.7.7	NODE_MINUS_24117.g2079	iprscan	4
3.6.1.15	NODE_MINUS_24117.g2089	iprscan	4
2.7.1.11	NODE_MINUS_25019.g2112	iprscan	4
2.7.1.90	NODE_MINUS_25019.g2112	iprscan	4
1.1.1.42	NODE_MINUS_25052.g2123	iprscan	4
2.7.7.6	NODE_MINUS_25052.g2129	iprscan	4
6.1.1.11	NODE_MINUS_25177.g2148	iprscan	4
2.1.1.-	NODE_MINUS_2526.g310	iprscan	3
2.1.1.-	NODE_MINUS_25398.g2165	iprscan	3
2.8.1.7	NODE_MINUS_25458.g2203	iprscan	4
2.7.7.7	NODE_MINUS_25458.g2204	iprscan	4
4.4.1.17	NODE_MINUS_25458.g2207	iprscan	4
1.1.1.44	NODE_MINUS_25458.g2209	iprscan	4
6.1.1.19	NODE_MINUS_26415.g2236	iprscan	4
6.1.1.4	NODE_MINUS_26415.g2237	iprscan	4
2.5.1.61	NODE_MINUS_26831.g2261	iprscan	4
2.1.2.10	NODE_MINUS_27413.g2287	iprscan	4
2.7.2.3	NODE_MINUS_27413.g2290	iprscan	4
1.1.1.49	NODE_MINUS_27413.g2293	iprscan	4
3.5.99.6	NODE_MINUS_27413.g2293	iprscan	4
6.1.1.20	NODE_MINUS_30201.g2345	iprscan	4
6.3.2.1	NODE_MINUS_30201.g2347	iprscan	4
2.7.4.3	NODE_MINUS_30201.g2355	iprscan	4
4.2.1.11	NODE_MINUS_31498.g2397	iprscan	4
2.1.1.43	NODE_MINUS_31498.g2402	iprscan	4
1.17.7.1	NODE_MINUS_31498.g2411	iprscan	4
3.5.4.4	NODE_MINUS_31498.g2414	iprscan	4
6.3.2.-	NODE_MINUS_31498.g2420	iprscan	3
1.1.5.3	NODE_MINUS_31746.g2424	iprscan	4
3.6.3.14	NODE_MINUS_32574.g2451	iprscan	4
2.7.2.3	NODE_MINUS_32574.g2470	iprscan	4
2.7.6.1	NODE_MINUS_33184.g2482	iprscan	4
6.1.1.3	NODE_MINUS_33184.g2502	iprscan	4
3.4.-.-	NODE_MINUS_33854.g2512	iprscan	2
2.5.1.54	NODE_MINUS_34010.g2539	iprscan	4
4.1.1.49	NODE_MINUS_34010.g2555	iprscan	4
5.4.2.1	NODE_MINUS_34010.g2556	iprscan	4
3.6.3.14	NODE_MINUS_34020.g2562	iprscan	4
2.7.6.2	NODE_MINUS_3469.g337	iprscan	4
2.7.8.13	NODE_MINUS_3469.g359	iprscan	4
1.14.-.-	NODE_MINUS_3469.g366	iprscan	2
2.7.1.23	NODE_MINUS_36188.g2575	iprscan	4
2.7.1.107	NODE_MINUS_36188.g2575	iprscan	4
1.1.1.100	NODE_MINUS_37748.g2604	iprscan	4
2.7.1.40	NODE_MINUS_37748.g2604	iprscan	4
6.3.2.-	NODE_MINUS_3833.g376	iprscan	3
6.3.2.-	NODE_MINUS_39892.g2637	iprscan	3
5.3.1.9	NODE_MINUS_39892.g2651	iprscan	4
5.3.1.9	NODE_MINUS_39892.g2652	iprscan	4
6.3.2.17	NODE_MINUS_39892.g2653	iprscan	4
2.7.7.6	NODE_MINUS_39892.g2654	iprscan	4
3.6.3.6	NODE_MINUS_40565.g2659	iprscan	4
2.7.7.6	NODE_MINUS_40565.g2664	iprscan	4
2.7.7.6	NODE_MINUS_40565.g2665	iprscan	4
5.4.2.10	NODE_MINUS_40637.g2669	iprscan	4
2.4.1.-	NODE_MINUS_40637.g2673	iprscan	3
3.1.3.11	NODE_MINUS_40637.g2680	iprscan	4
3.2.1.1	NODE_MINUS_42416.g2686	iprscan	4
2.3.1.-	NODE_MINUS_42416.g2689	iprscan	3
6.1.1.3	NODE_MINUS_42996.g2713	iprscan	4
3.6.1.7	NODE_MINUS_43533.g2745	iprscan	4
2.4.1.119	NODE_MINUS_43533.g2757	iprscan	4
1.6.1.2	NODE_MINUS_43533.g2771	iprscan	4
2.7.2.11	NODE_MINUS_47595.g2790	iprscan	4
1.2.1.12	NODE_MINUS_49504.g2799	iprscan	4
5.4.2.1	NODE_MINUS_49504.g2806	iprscan	4
2.7.7.7	NODE_MINUS_50054.g2832	iprscan	4
1.5.1.2	NODE_MINUS_53301.g2879	iprscan	4
4.1.2.13	NODE_MINUS_5504.g461	iprscan	4
2.3.1.-	NODE_MINUS_5792.g519	iprscan	3
3.1.2.6	NODE_MINUS_58361.g2997	iprscan	4
5.3.1.6	NODE_MINUS_6035.g561	iprscan	4
1.-.-.-	NODE_MINUS_6035.g565	iprscan	1
4.99.1.1	NODE_MINUS_6897.g624	iprscan	4
2.5.1.16	NODE_MINUS_6929.g629	iprscan	4
2.1.1.-	NODE_MINUS_7048.g663	iprscan	3
2.7.1.23	NODE_MINUS_7048.g670	iprscan	4
2.7.1.107	NODE_MINUS_7048.g670	iprscan	4
5.4.2.10	NODE_MINUS_7048.g675	iprscan	4
2.1.3.2	NODE_MINUS_7048.g685	iprscan	4
4.2.1.33	NODE_MINUS_7048.g695	iprscan	4
4.2.1.33	NODE_MINUS_7048.g696	iprscan	4
2.7.4.3	NODE_MINUS_720.g53	iprscan	4
1.14.11.-	NODE_MINUS_720.g58	iprscan	3
5.4.2.10	NODE_MINUS_720.g59	iprscan	4
2.7.7.-	NODE_MINUS_7742.g745	iprscan	3
5.1.1.1	NODE_MINUS_7742.g757	iprscan	4
2.7.7.7	NODE_MINUS_7742.g766	iprscan	4
3.6.1.1	NODE_MINUS_7752.g816	iprscan	4
6.1.1.11	NODE_MINUS_7780.g818	iprscan	4
6.1.1.4	NODE_MINUS_7780.g820	iprscan	4
2.3.1.-	NODE_MINUS_7900.g824	iprscan	3
2.3.3.1	NODE_MINUS_800.g101	iprscan	4
6.1.1.3	NODE_MINUS_800.g73	iprscan	4
1.17.1.2	NODE_MINUS_800.g79	iprscan	4
2.7.8.-	NODE_MINUS_800.g81	iprscan	3
2.9.1.2	NODE_MINUS_800.g97	iprscan	4
6.1.1.20	NODE_MINUS_8664.g835	iprscan	4
1.14.11.-	NODE_MINUS_8664.g861	iprscan	3
2.3.1.37	NODE_MINUS_8675.g862	iprscan	4
2.4.1.119	NODE_MINUS_8817.g875	iprscan	4
1.5.99.8	NODE_MINUS_8832.g880	iprscan	4
3.6.1.7	NODE_MINUS_9324.g887	iprscan	4
2.4.1.25	NODE_MINUS_9612.g894	iprscan	4
4.1.1.65	NODE_PLUS_1048.g121	iprscan	4
3.3.1.1	NODE_PLUS_1068.g132	iprscan	4
2.3.1.-	NODE_PLUS_1068.g135	iprscan	3
4.1.3.27	NODE_PLUS_1068.g136	iprscan	4
6.3.2.-	NODE_PLUS_1068.g140	iprscan	3
4.2.1.-	NODE_PLUS_10843.g921	iprscan	3
6.3.2.-	NODE_PLUS_1101.g152	iprscan	3
6.1.1.6	NODE_PLUS_1101.g154	iprscan	4
6.3.2.-	NODE_PLUS_11414.g1004	iprscan	3
6.3.2.5	NODE_PLUS_11414.g978	iprscan	4
3.6.3.14	NODE_PLUS_12065.g1041	iprscan	4
4.1.1.37	NODE_PLUS_12302.g1055	iprscan	4
6.1.1.2	NODE_PLUS_13201.g1090	iprscan	4
2.7.7.6	NODE_PLUS_13222.g1096	iprscan	4
6.1.1.3	NODE_PLUS_13222.g1118	iprscan	4
6.3.2.-	NODE_PLUS_13222.g1121	iprscan	3
1.1.1.158	NODE_PLUS_13227.g1139	iprscan	4
2.7.1.40	NODE_PLUS_13227.g1156	iprscan	4
6.3.2.3	NODE_PLUS_13385.g1162	iprscan	4
2.7.7.6	NODE_PLUS_13626.g1191	iprscan	4
6.3.5.4	NODE_PLUS_1425.g172	iprscan	4
6.3.2.-	NODE_PLUS_1463.g187	iprscan	3
2.3.1.-	NODE_PLUS_14978.g1239	iprscan	3
2.7.7.6	NODE_PLUS_14978.g1242	iprscan	4
2.4.1.21	NODE_PLUS_15349.g1250	iprscan	4
1.2.1.18	NODE_PLUS_15349.g1255	iprscan	4
1.2.1.27	NODE_PLUS_15349.g1255	iprscan	4
1.2.1.27	NODE_PLUS_15349.g1255	iprscan	4
1.2.1.18	NODE_PLUS_15349.g1255	iprscan	4
6.3.1.1	NODE_PLUS_15349.g1269	iprscan	4
2.1.1.-	NODE_PLUS_15576.g1275	iprscan	3
2.1.1.-	NODE_PLUS_15576.g1288	iprscan	3
2.7.1.33	NODE_PLUS_15576.g1289	iprscan	4
1.-.-.-	NODE_PLUS_15648.g1320	iprscan	1
6.1.1.1	NODE_PLUS_15648.g1327	iprscan	4
6.3.5.-	NODE_PLUS_15648.g1329	iprscan	3
2.7.1.11	NODE_PLUS_15724.g1357	iprscan	4
2.7.1.90	NODE_PLUS_15724.g1357	iprscan	4
3.4.11.1	NODE_PLUS_15745.g1371	iprscan	4
2.2.1.7	NODE_PLUS_15899.g1396	iprscan	4
2.7.7.63	NODE_PLUS_16742.g1421	iprscan	4
2.3.1.181	NODE_PLUS_16742.g1421	iprscan	4
2.5.1.6	NODE_PLUS_16835.g1428	iprscan	4
1.1.1.158	NODE_PLUS_16835.g1429	iprscan	4
2.4.2.8	NODE_PLUS_16835.g1433	iprscan	4
2.1.1.-	NODE_PLUS_16835.g1437	iprscan	3
3.2.1.39	NODE_PLUS_17096.g1464	iprscan	4
1.8.1.4	NODE_PLUS_17096.g1470	iprscan	4
1.1.1.37	NODE_PLUS_17096.g1473	iprscan	4
2.7.1.23	NODE_PLUS_1711.g192	iprscan	4
3.1.4.11	NODE_PLUS_1711.g193	iprscan	4
2.7.7.6	NODE_PLUS_17400.g1510	iprscan	4
1.-.-.-	NODE_PLUS_17702.g1520	iprscan	1
2.7.7.6	NODE_PLUS_17702.g1521	iprscan	4
6.3.5.5	NODE_PLUS_17901.g1531	iprscan	4
2.7.7.7	NODE_PLUS_17907.g1550	iprscan	4
1.1.1.94	NODE_PLUS_18869.g1591	iprscan	4
2.8.1.8	NODE_PLUS_19047.g1604	iprscan	4
1.2.1.41	NODE_PLUS_19222.g1610	iprscan	4
6.3.4.-	NODE_PLUS_19717.g1621	iprscan	3
2.7.8.-	NODE_PLUS_1974.g212	iprscan	3
6.1.1.16	NODE_PLUS_1974.g222	iprscan	4
2.2.1.2	NODE_PLUS_20371.g1672	iprscan	4
2.7.7.6	NODE_PLUS_20371.g1676	iprscan	4
6.1.1.10	NODE_PLUS_20371.g1686	iprscan	4
2.1.1.43	NODE_PLUS_20371.g1688	iprscan	4
4.2.1.24	NODE_PLUS_20412.g1740	iprscan	4
4.2.1.17	NODE_PLUS_20412.g1746	iprscan	4
1.1.1.35	NODE_PLUS_20412.g1746	iprscan	4
4.2.1.17	NODE_PLUS_20412.g1746	iprscan	4
1.1.1.35	NODE_PLUS_20412.g1746	iprscan	4
5.1.2.3	NODE_PLUS_20412.g1746	iprscan	4
4.2.1.17	NODE_PLUS_20412.g1746	iprscan	4
1.1.1.35	NODE_PLUS_20412.g1746	iprscan	4
2.7.7.-	NODE_PLUS_20437.g1759	iprscan	3
6.1.1.15	NODE_PLUS_2074.g237	iprscan	4
2.3.3.1	NODE_PLUS_2074.g238	iprscan	4
2.7.4.9	NODE_PLUS_2074.g239	iprscan	4
1.7.1.4	NODE_PLUS_21549.g1763	iprscan	4
2.7.1.26	NODE_PLUS_21549.g1768	iprscan	4
2.4.1.34	NODE_PLUS_21549.g1772	iprscan	4
3.5.2.3	NODE_PLUS_21840.g1794	iprscan	4
3.1.1.-	NODE_PLUS_22284.g1814	iprscan	3
3.1.3.11	NODE_PLUS_22450.g1834	iprscan	4
2.4.1.119	NODE_PLUS_22450.g1849	iprscan	4
1.1.1.94	NODE_PLUS_22450.g1855	iprscan	4
1.1.1.267	NODE_PLUS_22450.g1861	iprscan	4
2.7.7.-	NODE_PLUS_22450.g1877	iprscan	3
2.3.1.31	NODE_PLUS_22450.g1880	iprscan	4
1.11.1.15	NODE_PLUS_22732.g1894	iprscan	4
3.1.3.11	NODE_PLUS_228.g20	iprscan	4
2.7.4.3	NODE_PLUS_22960.g1898	iprscan	4
1.8.1.7	NODE_PLUS_23210.g1941	iprscan	4
2.7.1.23	NODE_PLUS_23272.g1956	iprscan	4
6.3.5.2	NODE_PLUS_2336.g253	iprscan	4
3.5.1.-	NODE_PLUS_2336.g254	iprscan	3
6.3.2.-	NODE_PLUS_2387.g282	iprscan	3
6.4.1.2	NODE_PLUS_24117.g1980	iprscan	4
6.4.1.2	NODE_PLUS_24117.g1980	iprscan	4
6.3.4.14	NODE_PLUS_24117.g1980	iprscan	4
6.1.1.17	NODE_PLUS_24117.g1988	iprscan	4
2.5.1.-	NODE_PLUS_24117.g1994	iprscan	3
3.6.1.1	NODE_PLUS_24117.g2004	iprscan	4
6.1.1.14	NODE_PLUS_24117.g2005	iprscan	4
6.3.2.-	NODE_PLUS_24701.g2013	iprscan	3
6.3.4.4	NODE_PLUS_25052.g2036	iprscan	4
5.1.3.2	NODE_PLUS_25458.g2103	iprscan	4
6.2.1.5	NODE_PLUS_25458.g2107	iprscan	4
2.3.3.1	NODE_PLUS_25458.g2107	iprscan	4
2.4.1.18	NODE_PLUS_25458.g2110	iprscan	4
1.14.11.-	NODE_PLUS_26136.g2137	iprscan	3
6.3.2.-	NODE_PLUS_26415.g2148	iprscan	3
6.1.1.18	NODE_PLUS_26415.g2149	iprscan	4
6.1.1.17	NODE_PLUS_26415.g2149	iprscan	4
3.6.3.14	NODE_PLUS_26831.g2171	iprscan	4
6.1.1.15	NODE_PLUS_27383.g2191	iprscan	4
1.-.-.-	NODE_PLUS_27413.g2197	iprscan	1
2.1.2.11	NODE_PLUS_27413.g2203	iprscan	4
3.1.1.-	NODE_PLUS_28203.g2233	iprscan	3
6.1.1.20	NODE_PLUS_31498.g2308	iprscan	4
2.1.1.-	NODE_PLUS_31498.g2329	iprscan	3
2.7.7.6	NODE_PLUS_31746.g2337	iprscan	4
2.4.2.11	NODE_PLUS_32574.g2346	iprscan	4
2.5.1.19	NODE_PLUS_32574.g2376	iprscan	4
1.1.1.25	NODE_PLUS_32574.g2376	iprscan	4
2.7.1.148	NODE_PLUS_32601.g2378	iprscan	4
2.7.7.7	NODE_PLUS_33184.g2383	iprscan	4
1.3.3.3	NODE_PLUS_33184.g2388	iprscan	4
6.1.1.21	NODE_PLUS_33854.g2431	iprscan	4
2.6.1.1	NODE_PLUS_34010.g2448	iprscan	4
2.7.1.-	NODE_PLUS_34010.g2457	iprscan	3
6.1.1.14	NODE_PLUS_3469.g349	iprscan	4
2.4.1.-	NODE_PLUS_3469.g351	iprscan	3
1.4.3.21	NODE_PLUS_3469.g355	iprscan	4
4.2.1.2	NODE_PLUS_3469.g371	iprscan	4
6.1.1.12	NODE_PLUS_36188.g2487	iprscan	4
6.2.1.5	NODE_PLUS_36188.g2488	iprscan	4
2.3.1.181	NODE_PLUS_37748.g2507	iprscan	4
6.3.2.-	NODE_PLUS_37748.g2513	iprscan	3
2.7.7.6	NODE_PLUS_37942.g2520	iprscan	4
2.3.1.-	NODE_PLUS_3881.g393	iprscan	3
1.1.5.4	NODE_PLUS_39892.g2558	iprscan	4
2.7.7.7	NODE_PLUS_40565.g2562	iprscan	4
2.7.4.6	NODE_PLUS_40565.g2564	iprscan	4
2.1.1.-	NODE_PLUS_40637.g2581	iprscan	3
2.-.-.-	NODE_PLUS_4114.g406	iprscan	1
2.1.1.37	NODE_PLUS_42996.g2613	iprscan	4
4.1.2.13	NODE_PLUS_43533.g2635	iprscan	4
3.4.-.-	NODE_PLUS_49504.g2691	iprscan	2
6.1.1.22	NODE_PLUS_49504.g2702	iprscan	4
2.7.4.6	NODE_PLUS_50054.g2729	iprscan	4
5.4.2.1	NODE_PLUS_52892.g2748	iprscan	4
3.4.-.-	NODE_PLUS_52892.g2751	iprscan	2
2.4.2.10	NODE_PLUS_52892.g2763	iprscan	4
6.1.1.15	NODE_PLUS_53301.g2769	iprscan	4
1.14.11.-	NODE_PLUS_53301.g2771	iprscan	3
3.1.3.-	NODE_PLUS_5670.g492	iprscan	3
2.7.1.1	NODE_PLUS_56725.g2829	iprscan	4
1.3.-.-	NODE_PLUS_56725.g2834	iprscan	2
2.1.1.-	NODE_PLUS_56725.g2845	iprscan	3
2.5.1.31	NODE_PLUS_5727.g500	iprscan	4
1.1.1.158	NODE_PLUS_5788.g517	iprscan	4
3.5.4.16	NODE_PLUS_5792.g546	iprscan	4
1.18.1.2	NODE_PLUS_5792.g548	iprscan	4
2.3.1.-	NODE_PLUS_5792.g559	iprscan	3
2.4.1.198	NODE_PLUS_5792.g565	iprscan	4
5.4.2.1	NODE_PLUS_58361.g2869	iprscan	4
2.1.1.43	NODE_PLUS_58361.g2870	iprscan	4
2.7.8.11	NODE_PLUS_6035.g572	iprscan	4
2.1.1.-	NODE_PLUS_6710.g596	iprscan	3
4.2.1.47	NODE_PLUS_6743.g598	iprscan	4
2.7.7.7	NODE_PLUS_6743.g610	iprscan	4
1.2.4.1	NODE_PLUS_6743.g611	iprscan	4
2.7.4.3	NODE_PLUS_6743.g620	iprscan	4
3.6.1.1	NODE_PLUS_6743.g621	iprscan	4
6.3.2.-	NODE_PLUS_7048.g649	iprscan	3
3.5.1.-	NODE_PLUS_7048.g661	iprscan	3
2.7.4.6	NODE_PLUS_7048.g681	iprscan	4
2.3.1.-	NODE_PLUS_7048.g692	iprscan	3
6.1.1.3	NODE_PLUS_7048.g695	iprscan	4
2.7.7.6	NODE_PLUS_720.g62	iprscan	4
2.3.3.1	NODE_PLUS_7742.g732	iprscan	4
2.7.1.25	NODE_PLUS_7742.g754	iprscan	4
6.1.1.19	NODE_PLUS_7742.g761	iprscan	4
2.3.1.20	NODE_PLUS_7742.g774	iprscan	4
3.5.4.4	NODE_PLUS_7752.g805	iprscan	4
2.4.1.144	NODE_PLUS_800.g80	iprscan	4
2.1.1.-	NODE_PLUS_8664.g822	iprscan	3
2.7.7.7	NODE_PLUS_8664.g826	iprscan	4
3.4.19.9	NODE_PLUS_8675.g859	iprscan	4
2.3.1.85	NODE_PLUS_39892.g2546	orthomcl	4
2.3.1.85	NODE_MINUS_106.g1	orthomcl	4
2.3.1.85	NODE_MINUS_43533.g2732	orthomcl	4
2.3.1.85	NODE_PLUS_39892.g2547	orthomcl	4
2.3.1.85	NODE_PLUS_107.g1	orthomcl	4
2.3.1.85	NODE_MINUS_27413.g2280	orthomcl	4
2.7.7.14	NODE_PLUS_7742.g777	orthomcl	4
3.1.3.56	NODE_PLUS_56725.g2806	orthomcl	4
3.1.3.56	NODE_MINUS_2336.g265	orthomcl	4
2.3.1.15	NODE_PLUS_45924.g2677	orthomcl	4
2.6.1.2	NODE_MINUS_31746.g2423	orthomcl	4
3.1.3.25	NODE_MINUS_49504.g2822	orthomcl	4
5.1.3.1	NODE_MINUS_43533.g2746	orthomcl	4
1.1.1.-	NODE_PLUS_6743.g604	orthomcl	3
1.2.4.4	NODE_MINUS_23210.g2016	orthomcl	4
2.4.1.18	NODE_MINUS_17195.g1559	orthomcl	4
1.8.1.9	NODE_PLUS_15648.g1307	orthomcl	4
1.8.1.9	NODE_MINUS_27770.g2299	orthomcl	4
3.6.3.14	NODE_PLUS_53301.g2779	orthomcl	4
3.6.3.14	NODE_MINUS_11414.g1024	orthomcl	4
2.8.1.7	NODE_PLUS_6035.g573	orthomcl	4
3.6.3.14	NODE_PLUS_33854.g2425	orthomcl	4
1.14.13.-	NODE_PLUS_17150.g1485	orthomcl	3
2.7.1.68	NODE_MINUS_43533.g2767	orthomcl	4
2.7.1.68	NODE_MINUS_39892.g2646	orthomcl	4
1.4.1.2	NODE_PLUS_7742.g756	orthomcl	4
1.4.1.2	NODE_PLUS_7742.g757	orthomcl	4
3.6.1.23	NODE_PLUS_20412.g1714	orthomcl	4
4.6.1.1	NODE_PLUS_33184.g2400	orthomcl	4
2.3.1.88	NODE_PLUS_5792.g555	orthomcl	4
2.3.1.-	NODE_PLUS_20371.g1666	orthomcl	3
1.1.1.1	NODE_MINUS_800.g86	orthomcl	4
1.1.1.1	NODE_MINUS_8664.g834	orthomcl	4
2.7.1.40	NODE_MINUS_5792.g532	orthomcl	4
2.3.2.6	NODE_MINUS_3833.g370	orthomcl	4
2.5.1.15	NODE_MINUS_26415.g2239	orthomcl	4
2.7.6.3	NODE_MINUS_26415.g2239	orthomcl	4
2.3.1.12	NODE_PLUS_31498.g2325	orthomcl	4
1.2.4.4	NODE_MINUS_13716.g1221	orthomcl	4
1.2.4.1	NODE_PLUS_24701.g2010	orthomcl	4
3.1.3.-	NODE_PLUS_19717.g1619	orthomcl	3
2.3.1.9	NODE_PLUS_22450.g1873	orthomcl	4
4.6.1.1	NODE_PLUS_1974.g218	orthomcl	4
2.3.1.20	NODE_MINUS_16742.g1480	orthomcl	4
1.1.1.21	NODE_PLUS_13222.g1111	orthomcl	4
1.1.1.-	NODE_PLUS_13222.g1111	orthomcl	3
1.3.5.2	NODE_PLUS_32574.g2360	orthomcl	4
3.6.3.14	NODE_MINUS_2387.g291	orthomcl	4
2.3.1.88	NODE_PLUS_7742.g787	orthomcl	4
4.6.1.2	NODE_MINUS_7742.g733	orthomcl	4
4.4.1.16	NODE_PLUS_38801.g2541	orthomcl	4
2.4.2.1	NODE_MINUS_12420.g1097	orthomcl	4
2.4.2.3	NODE_MINUS_12420.g1097	orthomcl	4
1.2.1.8	NODE_PLUS_12420.g1067	orthomcl	4
1.1.1.95	NODE_MINUS_5792.g537	orthomcl	4
3.1.4.17	NODE_PLUS_13201.g1089	orthomcl	4
4.4.1.1	NODE_PLUS_19717.g1617	orthomcl	4
1.10.2.2	NODE_MINUS_25458.g2194	orthomcl	4
1.8.1.4	NODE_MINUS_56725.g2941	orthomcl	4
3.1.2.4	NODE_MINUS_53301.g2877	orthomcl	4
3.6.1.15	NODE_MINUS_15765.g1445	orthomcl	4
3.6.1.15	NODE_PLUS_2336.g260	orthomcl	4
3.6.1.15	NODE_MINUS_15765.g1444	orthomcl	4
3.6.3.14	NODE_MINUS_7048.g635	orthomcl	4
2.3.1.168	NODE_PLUS_15899.g1412	orthomcl	4
1.9.3.1	NODE_MINUS_52892.g2867	orthomcl	4
2.1.1.43	NODE_PLUS_10843.g912	orthomcl	4
3.6.3.14	NODE_PLUS_15899.g1399	orthomcl	4
3.6.3.14	NODE_PLUS_7048.g655	orthomcl	4
3.6.3.14	NODE_PLUS_3973.g401	orthomcl	4
2.7.7.2	NODE_MINUS_22240.g1895	orthomcl	4
2.1.1.37	NODE_PLUS_27262.g2186	orthomcl	4
2.7.8.-	NODE_PLUS_56725.g2797	orthomcl	3
1.1.1.21	NODE_PLUS_26415.g2151	orthomcl	4
1.1.1.-	NODE_PLUS_26415.g2151	orthomcl	3
6.1.1.17	NODE_MINUS_14774.g1234	orthomcl	4
2.7.1.68	NODE_PLUS_25398.g2085	orthomcl	4
2.6.1.13	NODE_MINUS_33184.g2487	orthomcl	4
1.5.1.7	NODE_PLUS_24074.g1961	orthomcl	4
2.7.7.9	NODE_PLUS_16916.g1447	orthomcl	4
2.3.1.16	NODE_MINUS_6253.g579	orthomcl	4
2.1.1.-	NODE_MINUS_25052.g2118	orthomcl	3
4.2.1.-	NODE_PLUS_28105.g2228	orthomcl	3
5.3.2.1	NODE_PLUS_23210.g1940	orthomcl	4
2.1.1.77	NODE_PLUS_6743.g625	orthomcl	4
3.1.1.23	NODE_MINUS_19717.g1709	orthomcl	4
4.2.1.1	NODE_MINUS_11789.g1032	orthomcl	4
6.2.1.3	NODE_MINUS_8675.g865	orthomcl	4
1.10.2.2	NODE_PLUS_37942.g2519	orthomcl	4
3.1.4.12	NODE_MINUS_56725.g2905	orthomcl	4
1.11.1.15	NODE_MINUS_5788.g509	orthomcl	4
1.3.1.9	NODE_MINUS_20371.g1784	orthomcl	4
3.1.3.2	NODE_PLUS_15349.g1259	orthomcl	4
4.2.1.96	NODE_MINUS_56725.g2968	orthomcl	4
1.1.1.36	NODE_MINUS_16742.g1483	orthomcl	4
3.1.4.17	NODE_MINUS_23272.g2045	orthomcl	4
3.1.4.17	NODE_PLUS_1054.g122	orthomcl	4
4.1.1.18	NODE_PLUS_2336.g268	orthomcl	4
2.7.8.1	NODE_MINUS_56725.g2919	orthomcl	4
2.7.8.2	NODE_MINUS_56725.g2919	orthomcl	4
2.7.8.1	NODE_MINUS_15745.g1427	orthomcl	4
2.7.8.2	NODE_MINUS_15745.g1427	orthomcl	4
2.7.1.137	NODE_MINUS_17195.g1553	orthomcl	4
3.6.3.14	NODE_MINUS_40565.g2658	orthomcl	4
1.9.3.1	NODE_PLUS_15576.g1276	orthomcl	4
3.1.4.12	NODE_MINUS_20371.g1758	orthomcl	4
1.7.1.4	NODE_PLUS_7742.g767	orthomcl	4
1.9.3.1	NODE_MINUS_39892.g2639	orthomcl	4
2.7.1.15	NODE_PLUS_22450.g1856	orthomcl	4
2.3.1.-	NODE_PLUS_20412.g1723	orthomcl	3
2.4.1.132	NODE_MINUS_53301.g2882	orthomcl	4
2.4.1.257	NODE_MINUS_53301.g2882	orthomcl	4
3.2.1.84	NODE_PLUS_7048.g664	orthomcl	4
3.5.4.12	NODE_PLUS_1527.g189	orthomcl	4
1.4.3.5	NODE_PLUS_30201.g2260	orthomcl	4
2.3.1.39	NODE_MINUS_15899.g1456	orthomcl	4
1.1.1.205	NODE_MINUS_21549.g1855	orthomcl	4
2.3.1.180	NODE_PLUS_1903.g204	orthomcl	4
2.3.1.15	NODE_MINUS_3469.g362	orthomcl	4
6.3.4.2	NODE_MINUS_5792.g542	orthomcl	4
2.7.1.68	NODE_MINUS_28203.g2323	orthomcl	4
1.11.1.9	NODE_PLUS_26136.g2136	orthomcl	4
1.1.1.42	NODE_PLUS_19717.g1629	orthomcl	4
1.6.5.3	NODE_MINUS_8664.g848	orthomcl	4
1.1.1.35	NODE_PLUS_15765.g1388	orthomcl	4
1.14.19.2	NODE_MINUS_13222.g1141	orthomcl	4
1.14.19.1	NODE_MINUS_13222.g1141	orthomcl	4
3.6.3.14	NODE_MINUS_5788.g508	orthomcl	4
2.7.1.68	NODE_PLUS_17400.g1513	orthomcl	4
2.1.1.-	NODE_MINUS_7742.g813	orthomcl	3
3.5.1.19	NODE_MINUS_19717.g1697	orthomcl	4
2.3.1.24	NODE_PLUS_2387.g283	orthomcl	4
2.7.1.82	NODE_MINUS_12281.g1071	orthomcl	4
6.2.1.1	NODE_PLUS_43533.g2660	orthomcl	4
6.2.1.13	NODE_PLUS_43533.g2660	orthomcl	4
2.3.1.43	NODE_PLUS_3881.g387	orthomcl	4
2.3.1.51	NODE_MINUS_17400.g1567	orthomcl	4
2.3.1.51	NODE_MINUS_12065.g1058	orthomcl	4
2.3.1.26	NODE_MINUS_5792.g524	orthomcl	4
1.1.1.29	NODE_PLUS_24117.g1973	orthomcl	4
4.1.3.30	NODE_MINUS_14978.g1279	orthomcl	4
3.4.19.1	NODE_MINUS_17907.g1628	orthomcl	4
2.1.1.43	NODE_MINUS_20371.g1757	orthomcl	4
2.5.1.18	NODE_PLUS_2387.g276	orthomcl	4
1.15.1.1	NODE_PLUS_12420.g1064	orthomcl	4
2.1.1.43	NODE_PLUS_17907.g1537	orthomcl	4
2.1.1.43	NODE_MINUS_7424.g712	orthomcl	4
2.7.9.3	NODE_PLUS_20371.g1691	orthomcl	4
2.3.1.20	NODE_PLUS_8664.g843	orthomcl	4
2.6.1.51	NODE_PLUS_6743.g602	orthomcl	4
3.1.3.5	NODE_PLUS_497.g44	orthomcl	4
4.2.1.17	NODE_MINUS_10843.g929	orthomcl	4
3.6.1.6	NODE_PLUS_15745.g1376	orthomcl	4
1.2.1.3	NODE_PLUS_56725.g2803	orthomcl	4
2.7.4.3	NODE_PLUS_14881.g1211	orthomcl	4
3.6.3.14	NODE_PLUS_56725.g2801	orthomcl	4
3.1.4.17	NODE_PLUS_20371.g1638	orthomcl	4
3.1.4.17	NODE_PLUS_15349.g1265	orthomcl	4
2.4.1.15	NODE_MINUS_20371.g1735	orthomcl	4
3.1.3.12	NODE_MINUS_20371.g1735	orthomcl	4
2.4.2.1	NODE_MINUS_7048.g665	orthomcl	4
3.1.4.17	NODE_MINUS_33184.g2500	orthomcl	4
6.2.1.3	NODE_MINUS_8817.g873	orthomcl	4
3.6.3.14	NODE_PLUS_52892.g2744	orthomcl	4
3.6.3.14	NODE_MINUS_7742.g804	orthomcl	4
3.1.1.3	NODE_MINUS_58361.g2985	orthomcl	4
1.2.1.3	NODE_PLUS_3407.g342	orthomcl	4
6.2.1.3	NODE_PLUS_50714.g2735	orthomcl	4
3.1.4.17	NODE_MINUS_25458.g2191	orthomcl	4
3.1.3.-	NODE_MINUS_31151.g2374	orthomcl	3
4.2.1.79	NODE_MINUS_6929.g630	orthomcl	4
3.1.4.17	NODE_PLUS_42416.g2593	orthomcl	4
1.3.99.2	NODE_MINUS_9382.g891	orthomcl	4
4.1.1.18	NODE_MINUS_11135.g980	orthomcl	4
2.4.1.18	NODE_MINUS_23143.g1981	orthomcl	4
4.2.1.22	NODE_PLUS_24701.g2015	orthomcl	4
4.2.3.12	NODE_MINUS_26136.g2221	orthomcl	4
2.4.1.198	NODE_MINUS_22450.g1912	orthomcl	4
3.1.3.2	NODE_PLUS_8664.g835	orthomcl	4
2.1.1.43	NODE_PLUS_4891.g464	orthomcl	4
2.3.1.24	NODE_MINUS_15758.g1433	orthomcl	4
2.3.1.24	NODE_PLUS_15758.g1381	orthomcl	4
1.3.99.1	NODE_MINUS_24117.g2058	orthomcl	4
1.3.5.1	NODE_MINUS_24117.g2058	orthomcl	4
1.7.1.3	NODE_PLUS_2336.g249	orthomcl	4
1.6.2.2	NODE_PLUS_2336.g249	orthomcl	4
3.1.4.17	NODE_MINUS_25052.g2124	orthomcl	4
2.5.1.30	NODE_PLUS_12302.g1057	orthomcl	4
2.5.1.82	NODE_PLUS_12302.g1057	orthomcl	4
2.5.1.84	NODE_PLUS_12302.g1057	orthomcl	4
2.7.8.2	NODE_MINUS_25458.g2174	orthomcl	4
1.1.99.1	NODE_MINUS_11882.g1049	orthomcl	4
4.2.1.1	NODE_PLUS_11414.g1001	orthomcl	4
2.4.2.3	NODE_MINUS_15745.g1428	orthomcl	4
2.4.2.9	NODE_MINUS_11414.g1022	orthomcl	4
3.1.4.17	NODE_MINUS_10843.g948	orthomcl	4
3.6.3.14	NODE_PLUS_800.g94	orthomcl	4
3.1.3.67	NODE_MINUS_5767.g490	orthomcl	4
2.7.7.41	NODE_PLUS_1048.g115	orthomcl	4
5.3.1.9	NODE_PLUS_2387.g275	orthomcl	4
1.14.13.-	NODE_PLUS_33184.g2391	orthomcl	3
2.3.1.50	NODE_PLUS_10358.g905	orthomcl	4
2.3.1.41	NODE_MINUS_7780.g819	orthomcl	4
2.7.7.9	NODE_PLUS_21549.g1770	orthomcl	4
2.7.7.23	NODE_PLUS_21549.g1770	orthomcl	4
2.7.7.9	NODE_PLUS_25398.g2089	orthomcl	4
2.7.7.23	NODE_PLUS_25398.g2089	orthomcl	4
2.7.7.15	NODE_PLUS_6035.g580	orthomcl	4
2.3.1.15	NODE_PLUS_25177.g2052	orthomcl	4
1.2.1.-	NODE_PLUS_25177.g2052	orthomcl	3
2.7.1.32	NODE_PLUS_34010.g2450	orthomcl	4
3.6.3.14	NODE_PLUS_7742.g772	orthomcl	4
3.1.1.3	NODE_MINUS_1068.g136	orthomcl	4
3.1.4.17	NODE_PLUS_7742.g794	orthomcl	4
3.1.1.3	NODE_PLUS_18869.g1603	orthomcl	4
2.5.1.1	NODE_MINUS_800.g99	orthomcl	4
2.5.1.10	NODE_MINUS_800.g99	orthomcl	4
1.10.2.2	NODE_MINUS_6097.g572	orthomcl	4
3.1.1.32	NODE_MINUS_1048.g131	orthomcl	4
3.1.3.1	NODE_MINUS_52892.g2860	orthomcl	4
3.1.1.4	NODE_PLUS_6743.g627	orthomcl	4
3.1.1.4	NODE_PLUS_53301.g2776	orthomcl	4
1.4.1.4	NODE_PLUS_43143.g2628	orthomcl	4
3.6.3.14	NODE_MINUS_56725.g2939	orthomcl	4
6.1.1.1	NODE_PLUS_38343.g2530	orthomcl	4
3.6.3.14	NODE_MINUS_15697.g1397	orthomcl	4
2.7.7.13	NODE_PLUS_5727.g499	orthomcl	4
3.5.1.89	NODE_MINUS_21549.g1868	orthomcl	4
1.3.99.1	NODE_MINUS_800.g80	orthomcl	4
3.1.3.4	NODE_MINUS_30201.g2356	orthomcl	4
2.7.1.67	NODE_PLUS_3973.g398	orthomcl	4
2.5.1.29	NODE_MINUS_2074.g231	orthomcl	4
2.5.1.29	NODE_MINUS_2074.g231	orthomcl	4
2.5.1.58	NODE_MINUS_2074.g231	orthomcl	4
2.7.11.1	NODE_MINUS_10358.g921	sprot	4
3.4.22.-	NODE_MINUS_1068.g141	sprot	3
6.3.2.19	NODE_MINUS_1068.g161	sprot	4
2.1.1.57	NODE_MINUS_1101.g166	sprot	4
3.4.19.12	NODE_MINUS_1101.g171	sprot	4
3.1.3.-	NODE_MINUS_11124.g971	sprot	3
2.7.11.1	NODE_MINUS_11280.g995	sprot	4
3.1.1.5	NODE_MINUS_11414.g1004	sprot	4
5.2.1.8	NODE_MINUS_11414.g1017	sprot	4
3.4.24.-	NODE_MINUS_11414.g1026	sprot	3
6.-.-.-	NODE_MINUS_11789.g1035	sprot	1
2.7.12.1	NODE_MINUS_11882.g1053	sprot	4
3.6.4.13	NODE_MINUS_12065.g1057	sprot	4
3.2.1.143	NODE_MINUS_12302.g1077	sprot	4
2.7.11.1	NODE_MINUS_12324.g1089	sprot	4
3.6.4.13	NODE_MINUS_12420.g1098	sprot	4
3.6.4.13	NODE_MINUS_12534.g1103	sprot	4
2.7.11.1	NODE_MINUS_1307.g177	sprot	4
2.8.1.-	NODE_MINUS_13222.g1138	sprot	3
6.3.2.-	NODE_MINUS_13227.g1163	sprot	3
1.3.3.6	NODE_MINUS_13227.g1188	sprot	4
6.3.2.-	NODE_MINUS_13385.g1189	sprot	3
2.4.2.30	NODE_MINUS_13385.g1194	sprot	4
2.7.11.1	NODE_MINUS_13398.g1200	sprot	4
2.1.1.-	NODE_MINUS_14978.g1242	sprot	3
3.4.22.68	NODE_MINUS_14978.g1257	sprot	4
3.1.6.-	NODE_MINUS_14978.g1265	sprot	3
2.7.7.41	NODE_MINUS_15349.g1291	sprot	4
3.4.25.1	NODE_MINUS_15349.g1300	sprot	4
3.1.3.48	NODE_MINUS_15349.g1301	sprot	4
2.7.11.1	NODE_MINUS_15576.g1327	sprot	4
3.1.13.4	NODE_MINUS_15648.g1358	sprot	4
2.7.11.23	NODE_MINUS_15648.g1364	sprot	4
6.3.2.-	NODE_MINUS_15648.g1366	sprot	3
3.6.5.n1	NODE_MINUS_15697.g1402	sprot	4
3.4.24.56	NODE_MINUS_15697.g1405	sprot	4
1.8.1.8	NODE_MINUS_15697.g1411	sprot	4
3.1.2.-	NODE_MINUS_15724.g1416	sprot	3
3.6.4.13	NODE_MINUS_15765.g1440	sprot	4
1.8.4.11	NODE_MINUS_15899.g1463	sprot	4
2.3.1.97	NODE_MINUS_15899.g1467	sprot	4
1.6.2.2	NODE_MINUS_15899.g1473	sprot	4
2.7.4.21	NODE_MINUS_16916.g1506	sprot	4
2.7.11.22	NODE_MINUS_16916.g1507	sprot	4
2.7.11.1	NODE_MINUS_17096.g1512	sprot	4
6.3.1.14	NODE_MINUS_17096.g1518	sprot	4
3.6.4.6	NODE_MINUS_17096.g1519	sprot	4
3.1.3.16	NODE_MINUS_1711.g203	sprot	4
3.1.3.16	NODE_MINUS_17195.g1560	sprot	4
5.4.99.-	NODE_MINUS_17400.g1565	sprot	3
6.3.2.-	NODE_MINUS_17400.g1572	sprot	3
3.1.3.16	NODE_MINUS_17400.g1574	sprot	4
3.1.4.43	NODE_MINUS_17400.g1579	sprot	4
1.1.1.271	NODE_MINUS_17907.g1599	sprot	4
3.1.3.-	NODE_MINUS_17907.g1611	sprot	3
3.1.4.17	NODE_MINUS_17907.g1631	sprot	4
3.1.1.-	NODE_MINUS_17907.g1638	sprot	3
2.4.1.131	NODE_MINUS_17907.g1643	sprot	4
3.4.-.-	NODE_MINUS_17907.g1647	sprot	2
2.1.1.193	NODE_MINUS_18472.g1654	sprot	4
2.7.11.23	NODE_MINUS_18587.g1663	sprot	4
6.3.2.19	NODE_MINUS_19717.g1700	sprot	4
3.1.26.5	NODE_MINUS_1974.g219	sprot	4
3.6.4.12	NODE_MINUS_20371.g1738	sprot	4
2.1.1.-	NODE_MINUS_20371.g1762	sprot	3
3.4.21.-	NODE_MINUS_20371.g1773	sprot	3
3.4.22.-	NODE_MINUS_20371.g1775	sprot	3
1.2.1.79	NODE_MINUS_20371.g1779	sprot	4
3.4.21.-	NODE_MINUS_20371.g1783	sprot	3
2.7.11.1	NODE_MINUS_20371.g1786	sprot	4
3.4.11.21	NODE_MINUS_20371.g1793	sprot	4
2.7.1.108	NODE_MINUS_20412.g1801	sprot	4
3.5.1.-	NODE_MINUS_21549.g1866	sprot	3
3.1.3.16	NODE_MINUS_21981.g1888	sprot	4
5.2.1.8	NODE_MINUS_22494.g1956	sprot	4
3.6.4.13	NODE_MINUS_22732.g1964	sprot	4
3.4.25.1	NODE_MINUS_228.g16	sprot	4
1.8.1.8	NODE_MINUS_228.g20	sprot	4
3.1.3.4	NODE_MINUS_22960.g1971	sprot	4
2.7.11.1	NODE_MINUS_23143.g1989	sprot	4
1.8.4.12	NODE_MINUS_23210.g2025	sprot	4
2.7.11.24	NODE_MINUS_2336.g262	sprot	4
2.7.11.1	NODE_MINUS_2387.g276	sprot	4
3.4.25.1	NODE_MINUS_24117.g2067	sprot	4
2.7.11.22	NODE_MINUS_24117.g2088	sprot	4
3.4.25.1	NODE_MINUS_25190.g2154	sprot	4
5.4.99.-	NODE_MINUS_25190.g2157	sprot	3
3.4.-.-	NODE_MINUS_25190.g2161	sprot	2
2.7.11.4	NODE_MINUS_2526.g312	sprot	4
6.3.2.19	NODE_MINUS_25458.g2193	sprot	4
2.7.11.1	NODE_MINUS_25458.g2213	sprot	4
3.4.19.12	NODE_MINUS_2601.g316	sprot	4
6.-.-.-	NODE_MINUS_26136.g2222	sprot	1
3.1.-.-	NODE_MINUS_26415.g2246	sprot	2
2.7.11.1	NODE_MINUS_27413.g2286	sprot	4
3.1.3.-	NODE_MINUS_276.g38	sprot	3
2.1.1.-	NODE_MINUS_28261.g2335	sprot	3
3.4.19.12	NODE_MINUS_28918.g2339	sprot	4
2.1.1.-	NODE_MINUS_31498.g2395	sprot	3
2.7.9.5	NODE_MINUS_31746.g2432	sprot	4
3.1.3.16	NODE_MINUS_32601.g2474	sprot	4
3.6.4.13	NODE_MINUS_33854.g2516	sprot	4
3.1.3.16	NODE_MINUS_34010.g2525	sprot	4
2.4.1.-	NODE_MINUS_34020.g2561	sprot	3
3.4.25.1	NODE_MINUS_34204.g2566	sprot	4
3.4.21.26	NODE_MINUS_3973.g394	sprot	4
5.99.1.2	NODE_MINUS_42416.g2696	sprot	4
2.4.99.18	NODE_MINUS_43533.g2783	sprot	4
5.4.99.-	NODE_MINUS_4891.g452	sprot	3
2.7.11.11	NODE_MINUS_49504.g2820	sprot	4
1.1.-.-	NODE_MINUS_49504.g2821	sprot	2
3.4.19.12	NODE_MINUS_497.g46	sprot	4
3.4.19.12	NODE_MINUS_52892.g2864	sprot	4
3.4.22.68	NODE_MINUS_53301.g2898	sprot	4
4.99.1.8	NODE_MINUS_56725.g2910	sprot	4
3.1.13.4	NODE_MINUS_56725.g2956	sprot	4
3.6.4.13	NODE_MINUS_5727.g484	sprot	4
2.1.1.98	NODE_MINUS_5792.g521	sprot	4
3.4.25.1	NODE_MINUS_5792.g529	sprot	4
2.7.11.17	NODE_MINUS_5792.g530	sprot	4
3.4.11.18	NODE_MINUS_5792.g540	sprot	4
2.7.11.1	NODE_MINUS_58361.g2994	sprot	4
2.7.7.19	NODE_MINUS_58361.g2999	sprot	4
3.4.17.18	NODE_MINUS_6743.g593	sprot	4
2.7.11.1	NODE_MINUS_6743.g613	sprot	4
2.1.1.205	NODE_MINUS_7048.g654	sprot	4
1.2.4.4	NODE_MINUS_7048.g704	sprot	4
3.4.24.-	NODE_MINUS_7099.g710	sprot	3
1.16.5.1	NODE_MINUS_720.g56	sprot	4
2.7.12.2	NODE_MINUS_720.g57	sprot	4
3.6.4.13	NODE_MINUS_7742.g748	sprot	4
3.6.4.13	NODE_MINUS_7742.g759	sprot	4
3.4.24.56	NODE_MINUS_7742.g769	sprot	4
3.1.3.12	NODE_MINUS_7742.g775	sprot	4
3.1.21.-	NODE_MINUS_7742.g792	sprot	3
3.6.4.12	NODE_MINUS_7742.g800	sprot	4
2.7.11.1	NODE_MINUS_8664.g839	sprot	4
2.7.11.24	NODE_MINUS_8664.g850	sprot	4
3.6.4.13	NODE_MINUS_8664.g858	sprot	4
2.7.11.1	NODE_MINUS_8817.g872	sprot	4
3.4.11.9	NODE_MINUS_902.g105	sprot	4
3.6.5.5	NODE_PLUS_10331.g901	sprot	4
3.1.27.-	NODE_PLUS_10358.g903	sprot	3
2.4.1.-	NODE_PLUS_10843.g923	sprot	3
1.8.3.2	NODE_PLUS_11030.g937	sprot	4
6.3.2.-	NODE_PLUS_11030.g938	sprot	3
3.1.-.-	NODE_PLUS_11124.g955	sprot	2
1.15.1.1	NODE_PLUS_11280.g973	sprot	4
5.2.1.8	NODE_PLUS_11414.g979	sprot	4
3.1.3.16	NODE_PLUS_11789.g1010	sprot	4
2.7.11.11	NODE_PLUS_11789.g1014	sprot	4
2.7.7.19	NODE_PLUS_11882.g1023	sprot	4
6.3.2.-	NODE_PLUS_12281.g1051	sprot	3
3.1.-.-	NODE_PLUS_12324.g1058	sprot	2
2.7.11.1	NODE_PLUS_12534.g1075	sprot	4
2.7.11.12	NODE_PLUS_12616.g1086	sprot	4
2.7.11.1	NODE_PLUS_1307.g160	sprot	4
3.6.4.13	NODE_PLUS_1307.g161	sprot	4
2.1.1.-	NODE_PLUS_13227.g1143	sprot	3
3.4.21.62	NODE_PLUS_13227.g1147	sprot	4
6.3.2.19	NODE_PLUS_13398.g1172	sprot	4
3.6.4.13	NODE_PLUS_1425.g168	sprot	4
3.1.13.4	NODE_PLUS_1425.g175	sprot	4
2.7.12.1	NODE_PLUS_14978.g1228	sprot	4
3.4.19.3	NODE_PLUS_14978.g1241	sprot	4
3.1.3.16	NODE_PLUS_15349.g1257	sprot	4
3.6.4.13	NODE_PLUS_15576.g1285	sprot	4
2.7.11.23	NODE_PLUS_15576.g1286	sprot	4
2.3.1.-	NODE_PLUS_15648.g1316	sprot	3
2.3.1.48	NODE_PLUS_15648.g1322	sprot	4
6.3.2.-	NODE_PLUS_15648.g1340	sprot	3
1.10.2.2	NODE_PLUS_15697.g1350	sprot	4
3.4.23.-	NODE_PLUS_15697.g1355	sprot	3
3.4.22.68	NODE_PLUS_15745.g1372	sprot	4
2.4.1.41	NODE_PLUS_17150.g1483	sprot	4
2.-.-.-	NODE_PLUS_17907.g1561	sprot	1
3.4.19.-	NODE_PLUS_17907.g1567	sprot	3
3.6.4.3	NODE_PLUS_18869.g1595	sprot	4
2.7.11.-	NODE_PLUS_18869.g1598	sprot	3
3.1.4.-	NODE_PLUS_1903.g201	sprot	3
3.4.22.68	NODE_PLUS_20371.g1636	sprot	4
2.7.11.1	NODE_PLUS_20371.g1645	sprot	4
3.4.24.64	NODE_PLUS_20371.g1671	sprot	4
6.3.2.19	NODE_PLUS_20371.g1678	sprot	4
2.7.11.1	NODE_PLUS_20371.g1680	sprot	4
5.4.99.-	NODE_PLUS_20412.g1712	sprot	3
2.7.11.1	NODE_PLUS_20412.g1725	sprot	4
3.4.24.-	NODE_PLUS_21840.g1792	sprot	3
3.6.4.13	NODE_PLUS_21840.g1799	sprot	4
5.2.1.8	NODE_PLUS_22450.g1851	sprot	4
3.4.22.-	NODE_PLUS_22450.g1867	sprot	3
5.99.1.2	NODE_PLUS_228.g10	sprot	4
2.7.11.1	NODE_PLUS_228.g25	sprot	4
2.7.11.1	NODE_PLUS_228.g29	sprot	4
3.4.11.18	NODE_PLUS_228.g31	sprot	4
2.7.11.1	NODE_PLUS_2387.g289	sprot	4
2.7.4.21	NODE_PLUS_24117.g1972	sprot	4
2.5.1.18	NODE_PLUS_25177.g2059	sprot	4
2.7.11.1	NODE_PLUS_25398.g2080	sprot	4
2.7.11.22	NODE_PLUS_25458.g2096	sprot	4
2.1.1.100	NODE_PLUS_25458.g2097	sprot	4
6.3.2.19	NODE_PLUS_25458.g2099	sprot	4
6.3.2.-	NODE_PLUS_26136.g2129	sprot	3
3.1.-.-	NODE_PLUS_26136.g2132	sprot	2
2.1.1.182	NODE_PLUS_26792.g2164	sprot	4
3.6.4.-	NODE_PLUS_27383.g2193	sprot	3
2.7.11.26	NODE_PLUS_30201.g2269	sprot	4
6.3.2.-	NODE_PLUS_31498.g2296	sprot	3
3.6.4.13	NODE_PLUS_31498.g2321	sprot	4
3.1.-.-	NODE_PLUS_3222.g333	sprot	2
2.7.11.-	NODE_PLUS_32574.g2348	sprot	3
2.7.11.22	NODE_PLUS_32574.g2373	sprot	4
5.99.1.2	NODE_PLUS_33184.g2389	sprot	4
5.99.1.3	NODE_PLUS_3469.g364	sprot	4
3.4.19.12	NODE_PLUS_3469.g373	sprot	4
2.7.7.41	NODE_PLUS_36188.g2485	sprot	4
2.5.1.46	NODE_PLUS_36188.g2493	sprot	4
3.4.22.-	NODE_PLUS_37748.g2502	sprot	3
2.7.7.72	NODE_PLUS_37748.g2511	sprot	4
2.3.1.-	NODE_PLUS_3973.g399	sprot	3
3.4.21.-	NODE_PLUS_39892.g2559	sprot	3
2.7.11.18	NODE_PLUS_40637.g2577	sprot	4
6.3.2.-	NODE_PLUS_4114.g405	sprot	3
3.-.-.-	NODE_PLUS_42416.g2591	sprot	1
3.1.1.29	NODE_PLUS_42996.g2618	sprot	4
2.4.1.41	NODE_PLUS_43533.g2642	sprot	4
3.1.-.-	NODE_PLUS_43533.g2643	sprot	2
2.3.1.48	NODE_PLUS_43533.g2653	sprot	4
3.4.22.-	NODE_PLUS_4849.g446	sprot	3
3.4.25.1	NODE_PLUS_4849.g452	sprot	4
3.1.3.3	NODE_PLUS_49504.g2683	sprot	4
2.7.12.2	NODE_PLUS_52892.g2756	sprot	4
3.4.24.-	NODE_PLUS_53301.g2783	sprot	3
3.1.3.16	NODE_PLUS_5670.g497	sprot	4
2.7.11.1	NODE_PLUS_56725.g2793	sprot	4
2.3.1.22	NODE_PLUS_56725.g2796	sprot	4
2.7.9.4	NODE_PLUS_56725.g2805	sprot	4
2.7.11.1	NODE_PLUS_56725.g2810	sprot	4
6.5.1.1	NODE_PLUS_56725.g2819	sprot	4
5.2.1.8	NODE_PLUS_56725.g2821	sprot	4
3.4.14.5	NODE_PLUS_56725.g2859	sprot	4
6.3.2.-	NODE_PLUS_5727.g502	sprot	3
6.3.2.-	NODE_PLUS_5788.g523	sprot	3
6.3.2.19	NODE_PLUS_5792.g541	sprot	4
3.6.4.13	NODE_PLUS_5792.g566	sprot	4
3.5.1.98	NODE_PLUS_6253.g591	sprot	4
6.3.2.19	NODE_PLUS_6253.g592	sprot	4
3.1.3.-	NODE_PLUS_6743.g635	sprot	3
5.4.99.-	NODE_PLUS_6897.g640	sprot	3
3.6.1.29	NODE_PLUS_6929.g644	sprot	4
2.7.11.1	NODE_PLUS_6929.g645	sprot	4
2.7.11.22	NODE_PLUS_720.g56	sprot	4
3.4.19.12	NODE_PLUS_7742.g731	sprot	4
3.1.26.4	NODE_PLUS_7742.g734	sprot	4
5.3.4.1	NODE_PLUS_7742.g744	sprot	4
2.7.11.1	NODE_PLUS_7742.g778	sprot	4
3.4.21.62	NODE_PLUS_800.g89	sprot	4
3.4.-.-	NODE_PLUS_8664.g818	sprot	2
6.3.2.-	NODE_PLUS_8664.g838	sprot	3
2.1.1.220	NODE_PLUS_8664.g846	sprot	4
3.6.4.13	NODE_PLUS_8675.g857	sprot	4
3.1.1.29	NODE_PLUS_8832.g869	sprot	4
5.3.4.1	NODE_PLUS_9917.g893	sprot	4
