# Supplementary material for: The genome of Eimeria falciformis - reduction and specialization in a single host apicomplexan parasite
Source: BMC Genomics. 2014 Aug 20;15(1):696. doi: 10.1186/1471-2164-15-696 (PMC4287421; doi:10.1186/1471-2164-15-696)
Supplement: Supplementary file 16 — Additional file 16: Genome sources used (xls table). The species and the associated genome information used in various comparative genomics analyses. Columns indicate: The whole genome sequence (in nucleotide fasta format) as it was used to estimate genome completeness (CEGMA). The annotation files (in gff format) used to compare basic genomic features and the predicted proteins (in amino acid fasta format) used for ortholog clustering (OrthoMCL) are followed by the name of the database these data was obtained from. (XLS 9 KB) [file 12864_2014_6777_MOESM16_ESM.xls]

## Sheet: Sheet1
Species	Genome sequence version file	Genome annotation version file	Predicted proteome version file	source
Cryptosporidium hominis	CryptoDB-5.0_ChominisTU502_Genome.fasta	CryptoDB-5.0_ChominisTU502.gff	CryptoDB-5.0_ChominisTU502_AnnotatedProteins.fasta	EupathDB
Cryptosporidium parvum	CryptoDB-5.0_CparvumIowaII_Genome.fasta	CryptoDB-5.0_CparvumIowaII.gff	Not used	EupathDB
Eimeria tenella	EtenellaHoughtonGenomic_ToxoDB-7.3.fasta	EtenellaHoughton_ToxoDB-7.3.gff	EtenellaHoughtonAnnotatedProteins_ToxoDB-7.3.fasta	EupathDB
Neospora caninum	NcaninumGenomic_ToxoDB-7.3.fasta	Ncaninum_ToxoDB-7.3.gff	NeosporaCaninumAnnotatedProteins_ToxoDB-7.2.fasta	EupathDB
Babesia bovis	PiroplasmaDB-2.0_BbovisT2Bo_Genome.fasta	PiroplasmaDB-2.0_BbovisT2Bo.gff	PiroplasmaDB-2.0_BbovisT2Bo_AnnotatedProteins.fasta	EupathDB
Theileria annulata	PiroplasmaDB-2.0_TannulataAnkara_Genome.fasta	PiroplasmaDB-2.0_TannulataAnkara.gff	PiroplasmaDB-2.0_TannulataAnkara_AnnotatedProteins.fasta	EupathDB
Plasmodium berghei	PlasmoDB-9.1_PbergheiANKA_Genome.fasta	PlasmoDB-9.1_PbergheiANKA.gff	PlasmoDB-9.1_PbergheiANKA_AnnotatedProteins.fasta	EupathDB
Plasmodium falciparum	PlasmoDB-9.1_Pfalciparum3D7_Genome.fasta	PlasmoDB-9.1_Pfalciparum3D7.gff	PlasmoDB-9.2_Pfalciparum3D7_AnnotatedProteins.fasta	EupathDB
Toxoplasma gondii	TgondiiME49Genomic_ToxoDB-7.3.fasta	TgondiiME49_ToxoDB-7.3.gff	TgondiiME49AnnotatedProteins_ToxoDB-7.3.fasta	EupathDB
Saccharomyces cervesiae	Not used	Not used	orf_trans_all.fasta (Genome Release 64-1-1)	Saccharomyces Genome Database
Arabidopsis thaliana	Not used	Not used	TAIR10_pep_20110103_representative_gene_model_updated.fasta	The Arabidopsis Information Resource (TAIR)
Thalassiosira pseudonana	Not used	Not used	Thaps3_bd_unmapped_GeneModels_AllModels_20070514_aa.fasta.gz	DOE Joint Genome Institute (JGI)
